# Supplementary material for: Towards a Formal Genealogical Classification of the Lezgian Languages (North Caucasus): Testing Various Phylogenetic Methods on Lexical Data
Source: PLoS One. 2015 Feb 26;10(2):e0116950. doi: 10.1371/journal.pone.0116950 (PMC4342261; doi:10.1371/journal.pone.0116950)
Supplement: S1 File — (XLSX) [file pone.0116950.s001.xlsx]

## Sheet: Sheet1
Number	Word	Nidzh Udi	Nidzh Udi #	Vartashen Udi	Vartashen Udi #	Archi	Archi #	Kryts (proper)	Kryts (proper) #	Alyk Kryts	Alyk Kryts #	Budukh	Budukh #	Mishlesh Tsakhur	Mishlesh Tsakhur #	Mikik Tsakhur	Mikik Tsakhur #	Gelmets Tsakhur	Gelmets Tsakhur #	Mukhad Rutul	Mukhad Rutul #	Ixrek Rutul	Ixrek Rutul #	Luchek Rutul	Luchek Rutul #	Koshan Aghul	Koshan Aghul #	Keren Aghul	Keren Aghul #	Gequn Aghul	Gequn Aghul #	Fite Aghul	Fite Aghul #	Aghul (proper)	Aghul (proper) #	Northern Tabasaran	Northern Tabasaran #	Southern Tabasaran	Southern Tabasaran #	Gyune Lezgi	Gyune Lezgi #	Outgroup Chechen	Outgroup Chechen #
0		20	0	20	0	20	0	20	0	20	0	20	0	20	0	20	0	20	0	20	0	20	0	20	0	20	0	20	0	20	0	20	0	20	0	20	0	20	0	19	0	20	0
1	all	bütün ~ bütüm	-1	bütün ~ bitun	-1	mˈarči	1	vari	-1	girt	-1	pitin {питин}	-1	gɨrgɨ-n {гыргын}	2	gɨrgɨ-n	2		-1	si-ʔin	3	si-ne-bɨr {синебыр}	3		-1	wari	-1	wari	-1	ǯalːa ~ žalːa	-1	ǯalːa	-1	ǯalːa	-1	warˈi ~ warːˈi	-1	wˈari {вари}	-1	warˈi	-1	d=err-ig {дерриг}	4
2	ashes	žeqː {жекъ}	1	iqː ~ yeqː {икъ ~ йекъ}	1	diqʼːˤ-	1	räq	1	raq	1	req {рехъ}	1	yiqˤ- {йиIхъ, йыIхъ}	1	yɨqːˤ-	1	yɨqːˤ-	1	rɨqˤ- {рыIхъ}	1	rɨqːˤ- {рыIхъ}	1	rɨqˤ	1	ruqːˤ	1	ruqːˤ	1	rüqːʸ	1	ruqːˤ	1	rüqː	1	rˈuqːˤ-u	1	ruqːˤ	1	rüq	1	yuqʼ {юкъ}	2
3	bark	qˤol {хъоъл}	1	qˤol {хъоъл}	1	pˈaqʼut	2	qːabuχ ~ qːabuʁ	-1	qːabuʁ	-1	qːabuʁ {къабугъ}	-1	qʼabɨχ {кьабых}	-1	qʼabɨχ	-1	qʼabɨχ	-1	ǯigal {джигал}	3	ǯigal {джигал}	3	ǯugal	3	gal	1	gužal	3	qːark	4	qːark	4	qːark	4	ɣal	1	ɣal	1	čikːal	3	kewst-ig {кевстиг}	5
4	belly	tapan {тапан}	1	bukun {букун}	2	lˈagi	3	fän	4	fan	4	təpən {тапан}	1	wuxun {вухьун}	4	wuxun ~ wuxɨn	4	uxunʸ	4	uxun {ухьун}	4	ämräz {аьмраьз}	-1	iči	-1	fun	4	fun	4	fun	4	fun	4	fun	4	fun	4	fun	4	rufˈun	4	gay ~ geː {гай ~ гē}	5
5	big	kala {кала}	-1	kala {кала}	-1	dˈoːˤz-u-class	1	bu	2	buʔu	2	boʕlu {богIлу}	2	χe-class-n {херна, хедын}	3	χe-class-n	3	χˤa-class-nʸ	3	qʼux-dɨ ~ qʼux-du {кьухьду}	4	qˤač-dɨ {хъаIчды}	5	qʼʷaxʸ-dɨ	4	ʢaba-ni-r	2	baba-f	6	aHa-f	3	aχˤa-t	3	ʜa-f	3	aχːˤˈi	3	aχˤˈu	3	čʼiqˈi	7	d=oqqa {доккха}	8
6	bird	qːuš {къуш}	-1	qːuš {къуш}	-1	nocʼ	1	qːuš	-1	qːuš	-1	qːuš {къуш}	-1	šitʼʸ {шитIʹ}	2	qːuš	-1	qːuš	-1	naχčir {нахчир}	-1	šey {шей}	-1	šey	-1	ǯaqʼʷ	3		-1	naχšir	-1		-1	qːuš	-1		-1		-1	qːuš	-1	olxazar {олхазар}	4
7	bite	kašˤ-p-sun {кашIпсун}	1	kašˤ-p-sun {кашIпсун}	1	=ˈeqʼːa-	2	kʼɨs-	3	kʼis-	3	kʼusu- {кIусу-}	3	acʼ=akʼʷan- {ацIакIван-}	5	acʼ=akʼʷan-	5	acʼ=okʼon-	5	sɨs aʔ- {сыс ваъас}	6	sɨs haʔ- {сыс гьаькьын}	6	sɨs aʔ-	6	qʼacʼay-kʼi-	7	qʼacʼi-kʼa-	7		-1		-1	qʼacʼi-kʼa-	7	qʼacʼ-ˈar ˈax-	7	qʼacʼ apʼ-	7	kʼˈas-	3	cerg-aš y=oxka {цергаш йохка}	8
7	bite		0		0		0	kʼɨp-	4		0		0		0		0		0		0		0		0		0		0		0		0		0		0		0		0		0
8	black	maˤyi-n {маъйиън}	1	maˤi-n {маъиън}	1	beχːˤˈe-tːu-class	2	läħä	2	leha	2	laʕa {лагIа}	2	kʼarɨ-n {кIарын}	3	kʼaːrɨ-n	3	kʼarɨ-nʸ	3	lɨχˤ-dɨ {лыIхды}	2	lɨχˤ-dɨ {лыIхды}	2	lɨχˤ-dɨ	2	kʼere-r	3	kʼare-f	3	kʼare-f	3	kʼari-t	3	kʼare-f	3	kʼarˈi	3	kʼarˈu	3	čʼulˈaw	4	ʕärž-a {Iаьржа}	4
9	blood	pːi {пIи}	1	pːi {пIи}	1	bi	1	irä-ǯ	2	ira-ǯ	2	ir-d {ирд}	2	e-b {эб}	3	e-b	3	e-bi	3	e-bir ~ ä-bir {эбир ~ аьбир}	3	e-bɨr {эбыр}	3	e-bɨr	3	i	3	iʔ	3	iʔ	3	iʔ	3	iʔ	3	i-wˈi	3	i-fˈi	3	i-wˈi	3	cʼiy {цIий}	5
9	blood		0		0		0		0		0		0	e=b	1	e=b	1	e=bi	1	e=bir	1	e=bɨr	1	e=bɨr	1		0		0		0		0		0	i=wˈi	4	i=fˈi	4	i=wˈi	4		0
10	bone	uqːˤen {уъкъеън}	1	uqːˤen {уъкъеън}	1	lˈekːi	2	kʼäräpʼ	3	kʼarapʼ	3	kʼerepʼ {кIерепI}	3	barkʼʷ {баркIв}	4	barkʼʷ	4	barkʼʷ	4	qʼɨrɨb {кьырыб}	3	qʼɨrɨb {кьырыб}	3	qʼɨrɨb	3	yirkː	1	irkː	1	irkː	1	irkː	1	irkː	1	yˈirkː-i	1	kʼurˈab	3	kʼarˈab	3	däʕaxk {даьIахк}	1
11	breast	šˤaqː {шIаъкъ ~ шаъкъ}	1	aqˤ {аъхъ}	2	χˈatum	3	maχar	4	maχar	4	maχar {махар}	4	koksi {кокси}	-1	koksɨ	-1	koksɨ	-1	mɨχɨr {мыхыр}	4	mɨχɨr {мыхыр}	4	mɨχɨr	4	muχur	4	muχur	4	muχur	4	muχur	4	muχur	4	muχˈur	4	muχˈur	4	χur	4	naːqa {нāкха}	4
12	burn tr.	bokː-b-esun {бокIбесун}	1	bokː-en-b-esun ~ bokː-es-b-esun	1	=ˈokːa- ~ =ˈukːa-	1	uga-	1	ugu-	1	s=ugu-r- {сугур-}	1	gʸ=oxːʷan-aʔ- {гёххьан-аъ-ас, гёйхьван-ейъ-ас}	2	gʸ=oxːan-aʔ-	2	gʸ=oxːan-aʔ- {гёххьан-аъ-}	2	h=ux-a aʔ- {ъудхьа-ъас}	2	h=ux-ä haʔ- {гьудхьаь гьаькьын}	2	l=ikʼ-u aʔ-	3	uršː-ana-	4	ug-a-	1	ugʷ-a-	1		-1	ug-a-	1	ug-ˈ	1	ug-ˈ	1	kːu-	1	d=aːg-oː {дāгō}	3
13	claw (nail)	muχ {мух}	1	muχ {мух}	1	ƛʼontʼˈol	2	mičʼ-ek	3	dirnaχ	-1	dɨrnaʁ {дырнагъ}	-1	xubana {хьубана}	1	xɨwna	1	xɨbɨna	1	xäb ~ xeb {хьеб}	1	xeb {хьеб}	1	xeb	1	kirk	4	kirk	4	kerkʷ	4	kirk	4	kirk	4	šaw	1	šib	1	kek	4	mʕaːra ~ maʕar {мIāра ~ маIар}	1
14	cloud	aso-y {асой}	1	haso {гьасо}	1	diɬːʷ-	2	kʼäbäl	3	kʼapʼal	3	bulut {булут}	-1	gɨmɨlʸ {гымылʹ}	4	gumulʸ ~ gɨmɨlʸ	4	gɨmɨlʸ	4	gɨbul ~ gɨbɨl {гыбыл}	4	gɨbɨl {гыбыл}	4	gɨbɨl	4	qːiri	-1	qːiri	-1	qːiri	-1	amsar	1	qːiri	-1	aˈms-a	1	ǯif	2	cːif	2	marxa {марха}	5
14	cloud		0		0		0		0	ǯif	2		0		0		0		0		0		0		0		0		0		0		0		0		0		0		0		0
15	cold	čaχ {чах}	1	čaχ {чах}	1	χˤˈe-tːu-class	2	s=aʁa-y	3	qːa-y	3	s=aʁa {сагъа}	3	mɨkʼa-n {мыкIан}	4	mɨkʼa-n	4	mɨkʼa-nʸ	4	mɨqʼ-dɨ ~ muqʼ-dɨ {мыкьды}	4	mɨqʼ-dɨ {мыкьды}	4	mɨqʼ-dɨ	4	mikʼ-le-r	4	ruʁu-f	3	ruʁu-f	3	ruʁu-t	3	ruʁu-f	3	aqˤ-lˈi	2	ʁ=ˈaʁu	3	qːa-yˈi	3	šiyla {шийла}	5
16	come	ey- ~ e- {ейсун ~ эйсун}	1	ey- ~ e- {есун ~ ейсун}	1	=ˈaƛi-	3	ʕ=ušχä-	4	ʕ=ašxa-	4	ʕ=ašχa- {гIашха-}	4	q=aʔ- {хъарий}	2	q=aʔ-	2	q=iʔ-	2	class=iʔi {йикьас, йиркьын}	2	class=iʔi {йиркьын}	2	class=iʔi	2	waˤ-y-	1	ad-i-	3	waˤ-	1	ad-a-	3	we-y-	1	ɢˤ-	1	ʁˤ-	1	qːʷe-	1	d=aː-n {дāн}	2
16	come	har-	2	ar-	2	=qˤˈa	1	ʕ=uxu-	5	ʕ=axu-	5	ʕ=axi- {гIахьи-}	5		0		0		0	y=iqʼ-ɨ-r	6	y=iqʼ-ɨ-r	6	y=iqʼ-ɨ-r	6	arg-i-	3		0	ar-i-	3		0	ad-ina-	3	af-ˈ	5	af-ˈ	5	atːˈa-	7		0
17	die	bi-esun {биесун}	1	bi-esun {биесун}	1	=kʼa-	1	qʼäy-	1	qʼäy-	1	s=aqʼa- {сакьа-, саркьар-}	1	q=ikʼ- {хъикIуй}	1	q=ikʼ-	1	q=ikʼ-	1	class=iqʼ-i-r {йикьин}	1	class=iqʼ-i-r {йикьин}	1	class=iqʼ-i-r	1	kʼ-i-	1	kʼʸ-a-	1	kʼ-e-	1	kʼ-e-	1	kʼ-e-	1	yikʼ-	1	yikʼ-	1	r=äqʼˈi-	1	d=al-a {дала}	1
17	die	pːu-r-	2	pːu-r-	2		0		0		0		0		0		0		0		0		0		0		0		0		0		0		0		0		0	qʼˈe-	1		0
18	dog	χˤa {хаъ}	1	χˤa {хаъ}	1	gʷˈači	-1	χʷar ~ χor	1	χʷar	1	χor {хор}	1	χʷaː {хваа}	1	χʷaː	1	χʷayä	1	tɨla {тыла}	-1	tɨlä ~ tɨla {тылаь ~ тыла}	-1	tɨla	-1	χˤuy	1	tula	-1	χuy	1	χuy	1	ʁuy	1	χuy	1	χu	1	kicʼ	2	žʕäla {жIаьла}	-1
19	drink	uʁˤ-sun {уъгъсун}	1	uʁˤ-sun ~ uʁˤ-esun {уъгъсун}	1	cʼˈa-bu-	2	qːɨr-	1	qːir-	1	s=eʁir- {сегъир-, согъуру}	1	ilʸ=oʁ- {илёбгъий, илёдгъий}	1	ulʸ=oʁ-	1	ulʸ=oʁ-	1	class=raʁ- {рагъын}	1	class=raʁ- {рагъин, рагъас}	1	class=raʁˤ-	1	uχ-a-	3	uχ-a-	3	uχ-a-	3	uχ-a-	3	uχ-a-	3	uɢ-ˈ	1	uχ-ˈ	3	qʷa-	4	miyl-a {мийла}	5
20	dry	qːari {къари}	1	qːari {къари}	1	qʼurˈe-tːu-class	1	säʕ-y	2	saʔa	2	saʔa {саъа}	2	qːuru-n {къурун}	1	qːuru-n	1	qːuru-nʸ	1	qːuru-d {къуруд}	1	qːuru-dɨ {къуруды}	1	qːuru-d	1	urqːa-r	1	ruqːu-f	1	ruqːu-f	1	ruqːu-t	1	ruqːu-f	1	yiʒˈi	3	ʁe=yˈecːu	3	qʼurˈa-y	1	d=eqʼ-a {декъа}	1
21	ear	um-uχˤ {уъмуъх}	1	im-uχ	1	oy	1	ibɨr	1	ibur	1	ibir {ибир}	1	kʼɨrɨ {кIыры}	2	kʼɨrɨ	2	kʼɨrɨ	2	ubur {убур}	1	ubur {убур}	1	ubur	1	iwir	1	yabur	1	iwur	1	ibur	1	ibur	1	iw	1	ib	1	yab	1	lerg {лерг}	3
22	earth	očˤal {очъал}	1	kːul {кIул}	2	naqʼʷ	3	nöqʼ	3	neuqʼ	3	noqʼ {нокь}	3	čʼiye {чIийе}	4	nʸaqʼʷ	3	nʸaqʼʷ	3	naqʼʷ {накьв}	3	neqʼʷ {некьв}	3	naqʼʷ	3	rug	5	neqʼʷ	3	rug	5	rug	5	rug	5	rˈug-u	5	rug	5	rug	5	latta {латта}	6
23	eat	uk-sun {уксун}	1	uk-sun {уксун}	1	=kʷan-	1	üʕl-	2	ul-	2	s=oʡul- {соъул-}	2	oxan- ~ oxʷan- {охьан-, эйхьван-}	3	oxan-	3	oxan- {охьан-аз}	3	class=ʔil- {илаьс}	2	il- {лиъин}	2	class=il-	2	ʡutʼ-ala-	2	ʢutʼ-a-	2	Hal-di	2	Hutʼ-a-	2	ʡal-di	2	ˈüd-	2	ipʼ-ˈ	2	ne-	2	d=aʔ-a {даа}	4
23	eat	käy-	1	käy-	1		0		0		0		0		0		0		0	liʔ-	2	liʔ-	2	liʔ-	2		0		0	utʼ-una-	2		0	ʡutʼ-una-	2	ˈuˤpʼ-	2		0	tʼü-	2		0
24	egg	qokːla ~ qoqːla ~ qːoqla {хъокIла ~ хъокъла ~ къохъла}	1	qoqːla ~ χoχla ~ qoqla ~ qːoqːla ~ kokla ~ koχla {хъокъла}	1	gˈenukː-	-1	kusuntʼ	2	kusχuntʼ	2	kusxud {кусхьуд}	2	qʼuqʼ {кьукь}	3	qʼuqʼ	3	qʼuqʼ	3	ʁɨlɨʁ {гъылыгъ}	1	ʁɨlɨʁ {гъылыгъ}	1	ʁɨlɨʁ	1	ʕuraʕa-n	1	ʁˤaraʁa-l	1	ʁaraʁi-l	1	ʁˤaraʁi-l	1	ʁuraʁa-l	1	paːluχˤˈuw ~ peliχˤuw {пелихюв}	4	murtˈa	-1	kːakːˈa	5	hoa {хIоа}	6
25	eye	pul {пул}	1	pul {пул}	1	l-ur	1	ʕül	1	ʕul	1	ʕül {гIуьл}	1	ulʸ {улʹ}	1	ulʸ	1	ulʸ	1	ul {ул}	1	ul {ул}	1	ul	1	il	1	ul	1	ul	1	ul	1	ul	1	ul	1	ul	1	wil	1	bʕärg {бIаьрг}	1
26	fat n.	bošin=čːäyin	1	čːäin	1	may ~ miy	2	mäʔ	2	maʔ	2	maʔ {маъ}	2	maʔ {маъ}	2	maʔa	2	maʔ	2	maʔ {маъ}	2		-1		-1	ħul	3	maw	2	maw	2	maw	2	yaʁ	4	χˤul	3	χˤul	3	maqʼ	2	moħ {мохь}	2
27	feather	maǯa {маджа}	1	kuk	2	cal	4	kʷak	2	kuk	2	qːanət {къанат}	-1	wusun {вусун}	5	kuk-ra	2	wɨsɨn	5	maqˤaq ~ maɢˤaɢ {маIкъаIкъ}	6	pɨy {пый}	-1	maqˤaq	6	purcʼ	7	pincʼ	7	murcʼ ~ purcʼ	7	murcʼ	7	murcʼ	7	ʁik	8	cːikʷ	9	cʼap-ˈur	7	peːlag {пēлаг}	10
27	feather		0	posposkːal	3		0		0		0		0		0		0		0		0		0		0		0		0		0		0		0		0		0		0		0
28	fire	ar-uχ {арух}	1	ar-uχ {арух}	1	ocʼ	1	cʼä	1	cʼa	1	cʼe ~ cʼa {цIе ~ цIа}	1	cʼa {цIа}	1	cʼa	1	cʼa	1	cʼay {цIай}	1	cʼä {цIаь}	1	cʼay	1	cʼa ~ cʼay	1	cʼa	1	cʼa ~ cʼay	1	cʼay	1	cʼa ~ cʼay	1	cʼa	1	cʼa	1	cʼay	1	cʼe {цIе}	1
29	fish	čäli {чаьли}	1	čäli {чаьли}	1	χˤˈabχi	2	balɨʁ	-1	baluʁ	-1	baluʁ {балугъ}	-1	baluʁ {балугъ}	-1	baluʁ	-1	baluʁ	-1	baluʁ {балугъ}	-1	bäluʁ ~ baluʁ {баьлугъ ~ балугъ}	-1	baluʁ	-1	baluʢ ~ baluʁ	-1	čʼekːʸ	3	čʼekʼ	3	baluʁ	-1	čʼekʼ	3	čˈičʼ-i	3	čičʼ	3	ʁed	4	čʼaːra {чIāра}	5
30	fly v.	pur-p-esun {пурпесун}	1	pur-p-esun {пурпесун}	1	pˈarχː-bo-	-1	qː=alqʼon-	2	qː=anqʼʷan-	2	učmi yɨxə-r-i {учми йыхьари ~ йихьари}	-1	ilʸ=eχ- {алихас}	3	alʸ=iχ-	3	alʸ=eχʷ- {алехва}	3	l=äč- {лийчес}	4	l=äš- {лаьйшин}	4	l=ač-	4	al=t=waˤ-y-	5	zawulas=baˤ-	5		-1		-1	hiš-a-	6	tʼi=ʔiχ-ˈ	3	tʼ=iχ-ˈ	3	luw ɣu-	7	leːl-a {лēла}	8
31	foot	tur {тур}	1	tur {тур}	1	aq	2	qːil	3	qːil	3	qːil {къил}	3	qːelʸ {къелʹ}	3	ʁelʸ	3	ʁelʸ	3	ʁil {гъил}	3	ʁil {гъил}	3	ʁil	3	lek	4	lak	4	lek	4	lik	4	läk ~ lek	4	lik	4	lik	4	kʼʷač	5	kog {ког}	6
32	full	b=uy {буй}	1	b=uy {буй}	1	ˈaːcʼu-tːu-class	1	ʕacʼä-	1	ʕacʼa	1	s=əcʼə {сацIа}	1	gʸ=acʼʸiː-n {гяцIийн}	1	gʸ=acʼʸiː-n	1	gʸ=äcʼʸiyi-nʸ	1	acʼɨ-d {ацIыд}	1	l=ecʼi-d {лецIид}	1	acʼɨ-d	1	ʔ=acʼi-r ~ acʼa-r	1		-1	acʼu-f	1	acʼu-t	1	ʔ=acʼu-f ~ acʼu-f	1		-1	ˈacʼu {ацIу}	1	acʼˈa-	1	d=üz-na ~ d=üzz-ina {дуьзна ~ дуьззина}	1
33	give	tad- {тад- ~ тастIун}	1	tad- {тад- ~ тастIун}	1	=ƛo-	1	v=ucʼn-	2	v=ucʼ-	2	yucʼu- {йуцIу-}	2	h=el- {гьилес, гьеле}	1	h=el-	1	h=il- {гьилез}	1	class=w=ɨcʼ- {выс}	2	class=ɨcʼ- {вын}	2	class=w=ɨcʼ-	2	icʼ-an-di-	2	i-ne	1	icʼ-an-di	2	icʼ-ada	2	icʼ-an-di-	2	l=icʼ-ˈ	2	tː=ˈuw- ~ t=ˈuw-	1	ɣu-	1	d=al-a {дала}	1
33	give		0		0		0	vu-	1	vu-	1	yɨvə- {йыва-}	1	h=iw-	1	h=uw-	1		0	class=w-ɨ-r	1	class=w-ɨ-r	1	class=w-ɨ-r	1	i-na-w	1		0	i-na	1	i-na	1	i-na ~ yi-ne	1	d=ˈuɣ-	1		0		0		0
33	give		0		0		0		0		0		0		0		0		0		0		0		0		0		0		0		0		0	du=ʔˈuw-	1		0		0		0
34	good	šahatː ~ šaʁatː ~ šavatː ~ šaːtː {шагьатI ~ шагъатI ~ шаватI ~ шаатI}	1	šel {шел}	2	hibˈa-tːu-class	3	ʁalä	4	ɣala	4	ʕari {гIари}	5	yugu-n {югун}	6	yugu-n	6	yugu-nʸ {югунʹ}	6	y=ɨχ-dɨ {йыхды}	7	h=ɨχ-dɨ {гьыхды}	7		-1	iǯe-r	8	iže-f	8	iže-f ~ iǯe-f	8	iǯi-t	8	iǯe-f	8	iǯˈi	8	uǯˈu {ужжу}	8	qisˈe-n	9	dik-a {дика}	6
35	green	yäšil {йаьшил}	-1	gog-in	-1	oˤlˈow-tːu-class	1	čʼukʼ-ni	2	čʼuk-nu	2	gug {гуг}	-1	čɨˤwa-n {чыIван}	3	čiˤwa-n ~ čuˤwa-n	3	čiˤwa-nʸ	3	šil-dɨ {шилды}	3	šil-dɨ {шилды}	3	šil-dɨ	3	ʢaze-r	4	ʁaze-f	4	ʁaze-f	4	ʁazi-t	4	ʁaze-f	4	čirˈi	5	čru	5	qːacːˈu	4	bäcca-r-a {баьццара}	6
36	hair	pop {поп}	1	pop {поп}	1	čʼˈaːˤri	2	čʼer	2	čʼar	2	čʼer {чIер}	2	čʼaˤr {чIаIр}	2	čʼer	2	čʼar	2	čʼar {чIар}	2	čʼer ~ čʼär {чIер ~ чIаьр}	2	čʼar	2	čʼar	2	čʼar	2	čʼar	2	čʼar	2	čʼar	2	čʼar	2	čʼar	2	čʼar	2	mas {мас}	3
37	hand	kul {кул}	1	kul {кул}	1	kul	1	χäb	2	χab	2	χab {хаб}	2	χɨlʸ {хылʹ}	3	χɨlʸ	3	χɨlʸ	3	χɨl {хыл}	3	χɨl {хыл}	3	χɨl	3	χil	3	χil	3	χil	3	χil	3	ʁil	3	χil	3	χil	3	ʁil	3	kü-g {куьг}	1
38	head	bul {бул}	1	bul {бул}	1	kˈartʼi	2	qʼɨl	1	qʼil	1	qʼɨl {кьыл}	1	kalːʸe {калле}	-1	wukʼulʸ	1	wuqʼulʸ	1	qʼul {кьул}	1	huqʼul {гьукьул}	1	huqʼul	1	kʼil	1	kʼil	1	kʼil	1	kʼil	1	kʼil	1	kʼul	1	kʼul	1	qʼil	1	korta {корта}	2
39	hear	i-bak-sun {ибаксун}	1	i-bak-sun {ибаксун}	1	=kˈo-	2	ix-	1	ixa-	1	ixi- {ихьи-}	1	qː=iːx- {къайхьый}	1	ʁ=iyx-	1	ʁ=iyx-	1	un y=ik- {ун йикис}	3	un y=ɨχˤ- {ун йыIхыIн}	3	un ečʼʷ-	3	daχ xi-	4	un xa-	3	un-i xa-	3		-1	un xa- ~ un-i xa-	3	yik-ˈ	2	yex-ˈ	1	wan že-	3	xaz-a {хаза}	5
40	heart	ukː ~ ükː {укI ~ уькI}	1	ukː {укI}	1	ikʼʷ	1	yikʼ	1	yikʼ	1	yɨkʼ {йыкI}	1	yikʼ {йикI}	1	yikʼʸ	1	yikʼʸ	1	yikʼ {йикI}	1	yikʼ {йикI}	1	yikʼʸ	1	yirkʼʷ	1	irkʼʷ	1	irkʼʷ	1	yirkʼʷ	1	yirkʼʷ	1	yˈukʼ-u	1	yukʼ	1	rikʼ	1	dog {дог}	1
41	horn	muqːˤa {муъкъаъ}	1	muqːˤa	1	bˈatː-	3	käč	4	karč	4	kərč {карч}	4	gač {гач}	4	gač	4	gač	4	kač {кач}	4	kač {кач}	4	kač	4	kʼarč	4	kʼarč	4	kʼarč	4	kʼarč	4	kʼarč	4	kʼarč	4	kʼarč	4	karč	4	maʕa {маIа}	5
41	horn		0	qːˤancː {къаънцI}	2		0		0		0		0		0		0		0		0		0		0		0		0		0		0		0		0		0		0		0
42	I1	zu {зу}	1	zu {зу}	1	zo-n	1	zɨ-n	1	zi-n ~ zi	1	zɨ-n {зын}	1	zɨ {зы}	1	zɨ	1	zɨ	1	zɨ {зы}	1	zɨ {зы}	1	zɨ	1	zu-n	1	zu-n	1	zu-n	1	zu-n	1	zu-n	1	izˈu	1	uzˈu	1	zu-n	1	so {со}	1
42	I2	bezi ~ bez {бези ~ без}	1	bezi {бези}	1	class=is	1		0		0		0	yiz-ɨn {йизын}	1	yiz-ɨn	1		0	yiz-dɨ	1	yiz-dɨ	1	iz-dɨ	1	yaz	1		0		0		0		0	yas	1	yiz	1		0		0
43	kill	be-s-b-esun {бесбесун}	1	be-s-b-esun {бесбесун}	1	=ˈača-	2	qʼäy-	1	qʼäy-	1	atʼu- {атIу-}	3	gʸ=ikʼ- {гʹикIас}	1	gʸ=ikʼ-	1	gʸ=ikʼ- {гʹикIаз, гикIаз}	1	class=iqʼ-i-r {йикьин}	1	class=iqʼ-i-r {йикьин}	1	y=ɨχˤ-ɨ-r	4	kʼ-i-	1	kʼʸ-a-	1	kʼ-e-	1	kʼ-e-	1	kʼ-e-	1	yikʼ-	1	yikʼ-	1	r=äqʼˈi-	1	d=eː-n {дēн}	5
43	kill		0		0		0		0		0		0		0		0		0		0		0		0		0		0		0		0		0		0		0	qʼˈe-	1		0
44	knee	kːaˤkːapː {кIаъкIаъпI}	1	kːeˤkːepː {кIеъкIеъпI}	1	poˤmp	2	pip	2	pip	2	pep {пеп}	2	qʼaraca {кьараца}	3	qʼaraca	3	qʼaraca	3	qʼʷaqʼ {кьвакь}	4	qʼʷaqʼ {кьвакь}	4	qʼʷaqʼ	4	qʼuqʼ	4	qʼʷaqʼʷ	4	qʼʷaqʼʷ ~ qʼuqʼ	4	qʼʷaqʼʷ	4	qʼʷaqʼʷ	4	qʼˈamqʼ-a	4	qʼamqʼ	4	met	5	goː-la {гōла}	6
45	know	a-va-bak-sun {авабаксун}	1	a-ba-bak-sun {абабаксун}	1	sˈini	2	class=äcʼä-	1	class=acʼa-ra ša-r-	1	hacʼə-r- {гьацIар-}	1	class=acʼa {ацIа}	1	class=acʼa-x-	1	class=acʼa-x-	1	class=acʼ- {вацIас, гьацIас}	1	class=äcʼ- {гьаьцIин}	1	class=acʼ-	1	aħa xi- ~ aħa-r xi-	3	ħu-y-e	3	ħa-r xa-	3	aχˤi-r xa-	3	y=aʢa-r xa-	3	aʁˤˈa-di x-	3	aʁˤˈu š-	3	čːi-	4	xaʔ-a {хаа}	5
46	leaf	χazal {хазал}	-1	χazal {хазал}	-1	kʼˈačʼi	1	beš	2	yarpaʁ	-1	yarpaʁ {йарпагъ}	-1	tʼʸelʸe {тIеле}	3	tʼʸelʸe	3	tʼʸelʸe	3	qʼuruqʼ {кьурукь}	4	qʼuruqʼ {кьурукь}	4	qʼuruqʼ	4	cʼaw	5	pʼaˤž	2	pʼaˤž ~ pʼaˤǯ	2	cʼab	5	cʼab	5	kʼˈaǯ-a	1	kʼaǯ	1	beš	2	ɣa {гIа}	6
47	lie	bas-kː-sun {баскIсун}	1	bas-kː-sun ~ bas-kː-esun {баскIсун}	1	=ˈaχa-	2	c=uqʼäl-	3	qː=aqʼal-	3	qː=aqʼal- {къакьал, къалкьал-}	3	qːilʸ=ex- {къалихьас}	4	ʁilʸ=ex-	4		-1	l=uk- {лукус ~ лукас}	5	ow=l=uk- {ов лукун}	5	l=uk-	5	aχ-a-	2	fa=tː=ix-a-	4	aχ-a-	2		-1	a=q=ux-a-	4	da=ʔˈaq-	8	d=ˈaq-	8	qːat=xˈi-	5	ʕ=ill-a {Iилла}	4
47	lie		0		0		0		0		0		0		0		0		0		0	k=utʼ-	6		0	utː=ark-i- ~ ʁ=ark-i- ~ q=ark-i-	7	a=q=ux-a-	4	q=ux-a-	4		0		0		0		0		0		0
48	liver	maˤyin=papaš {маъйин папаш}	1	maˤin=pušˤpuš	1	dilˈikʼ	-1	läħä=läħkän	2	taχul ~ leha=taχul	3	läqʼ {лаькь}	2	kʼɨlʸkʼam {кIылʹкIам}	2	kʼɨlʸkʼam	2	qʼalqʼam	2	laqʼ {лакь}	2	leqʼ {лекь}	2	laqʼ	2	lekʼ	2	lekʼʸ	2	lekʼʸ	2	likʼʸ	2	lekʼʸ	2	lˈikʼ-i	2	kʼarˈu=likʼ	2	läqʼ	2	doʕax {доIах}	4
49	long	boχo-y {бохой}	1	boχo {бохо}	1	ˈaqa-tːu-class	2	ʕaχ-ti	1	ʕaqa	4	ʕapχu ~ hapχu {гIапху, гIабху, гьапху}	1	χɨlʸiː-n ~ χlʸiː-n {хылийн}	3	χɨlːʸiː-n	3	χɨlʸiyi-nʸ	3	χˤulaχ-dɨ {хуIлаIхды}	3	χulːiχ-dɨ {хуллихды}	3	χuleχ-dɨ	3	yirχe-r ~ yerχe-r	3	yarχˤe-f	3	yerχe-f	3	yarχi-t	3	irχe-f	3	yarχˈi	3	yarχˈi	3	yärʁˈi	3	d=eːx-a {деха}	3
49	long		0		0	lˈaːχa-tːu-class	3		0		0		0		0		0		0		0		0		0		0		0		0		0		0		0		0		0		0
50	louse	necː {нецI}	1	necː {нецI}	1	nˈacʼː-	1	liš	2	liš	2	liš {лиш}	2	wixʸ {вихьʹ}	2	wixʸ	2	wixʸ	2	lix {лихь}	2	lix {лихь}	2	lixʸ	2	netː	1	netː	1	netː	1	nitː	1	netː	1	nˈicː-i	1	nicː	1	net	1	meza {меза}	1
51	man	iš-qːar {ишкъар}	1	išu {ишу}	1	bošˈor	2	firi	1	furi	1	furi {фури}	1	adamiː {адамий}	-1	adami	-1	adami	-1	wɨɣɨl {выгыл}	3	wɨɣɨl-dɨ {выгIылды}	3	wɨɣɨl-dɨ	3	ile-r	4	idemi	-1	eremi	-1	edim	-1	idemi	-1	žʷi	1	admˈi	-1	tːim	-1	stag {стаг}	5
52	many	gele {ҝеле, геле}	1	gölö {ҝоьлоь, гоьлоь}	1	nˈaːqʼukan ~ nˈoːqʼukan ~ nˈoːqʼukun ~ nˈaːqʼukun-nu-class	2	parä	-1	χayla	-1	läħ-ki ~ läħ-ki-ǯe {лаьхIки ~ лаьхIкидже}	3	χe-class-adv.class {херра}	3	χe-class-adv.class	3	χˤa-class-adv.class	3	bala {бала}	4	balä {балаь}	4	bala	4	pːara	-1	pːara	-1	pːara	-1	pːara	-1	pːara	-1	aχˤ=čʼʷˈa	5	aχˤu=čʼʷˈiʔ	5	gizˈaf	-1	duqa {дукха}	6
53	meat	yeqː {йекъ}	1	eqː {екъ}	1	aƛʼ	1	yek	1	yak	1	yək {йак}	1	čura {чура}	2	čuru	2	čuroy	2	yak {йак, як}	1	yak {як}	1	yak	1	yakː	1	yakː	1	yakː	1	yikː	1	yakː	1	yˈakː-a	1	yikː	1	yak	1	žiži-g {жижиг}	3
54	moon	χaš {хаш}	1	χaš {хаш}	1	bac	2	väz	2	vaz	2	vəz {ваз}	2	waz {ваз}	2	waz	2	waz	2	waz {ваз}	2	waz {ваз}	2	waz	2	waz	2	waz	2	waz	2	waz	2	waz	2	wˈaʒ-a	2	waz	2	warʒ	2	butt {бутт}	2
55	mountain	b-ur-uχ {бурух}	1	b-ur-uχ {бурух}	1	mul	2	bel	3	daʁ	-1	daʁ {дагъ}	-1	sɨwa {сыва}	1	sɨwa ~ suwa	1	sɨwa	1	sɨw ~ suw {сыв ~ сув}	1	sɨw {сыв}	1	sɨw	1	sːu	1	su	1	su	1	suw	1	su	1	siw	1	siw	1	daʁ	-1	lam {лам}	2
56	mouth	žˤomo {жIомо}	1	žˤomo-χ {жIомох}	1	sːob	2	siv	2	siy	2	siv {сив}	2	ɣalʸ {гIалʹ}	3	ɣalʸ	3	ɣalʸ	3	ɣal {гал}	3	ɣal {гIал}	3	ɣal	3	siw	2	sib	2	siw	2	siw	2	siw	2	ˈužʷ-u	2	ušʷ	2	siw	2	baga {бага}	4
57	name	cːi {цIи}	1	cːi {цIи}	1	cʼor	1	tɨr	1	tur	1	tur {тур}	1	do {до}	1	do	1	do	1	dur {дур}	1	dur {дур}	1	dur	1	tːur	1	tːur	1	tːur	1	tːur	1	tːur	1	ʒur	1	čːʷur	1	tʼar	1	cʼe {цIе}	1
58	neck	ozan {озан}	1	ozan {озан}	1	oˤčʼ-lˈekːi	3	gardan	-1	gardan	-1	gərdən {гардан}	-1	gardan {гардан}	-1	gardan	-1	gardan	-1	gardan {гардан}	-1	gardan {гардан}	-1	gardan	-1	gardan	-1	gardan	-1	gardan	-1	gardan	-1	gardan	-1	gardˈan	-1	gardˈan	-1	gardˈan	-1	worta {ворта}	-1
58	neck		0	qːoqː {къокъ}	2		0		0		0		0		0		0		0		0		0		0		0		0		0		0		0		0		0		0		0
59	new	täzä {таьзаь}	-1	ini {ини}	1	macʼˈa-tːu-class	1	cʼiyä	1	taza	-1	təzə {таза}	-1	cʼʸe-class-n {цIедын}	1	cʼʸe-class-n	1	cʼʸe-class-nʸ	1	cʼin-dɨ {цIинды}	1	cʼin-dɨ {цIинды}	1	cʼin-dɨ	1	cʼeye-r	1	cʼaye-f	1	cʼeye-f	1	cʼayi-t	1	cʼeye-f	1	cʼeyˈi	1	cʼiyˈi	1	cʼeyˈi	1	kerla {керла}	2
60	night	šü {шуь}	1	šu {шу}	1	ˈišː-	1	yif	1	yif	1	yuǯə-n-ǯiǯ {йуджанджидж, йудженджидж}	1	χˤam {хаIм}	2	χˤam	2	χˤam	2	wɨš ~ wuš {выш ~ вуш}	1	yüš ~ yuš {йуьш ~ йуш}	1	wɨš	1	išːʷ	1	ʢuš	1	ʡüš	1	üxʸ	1	ʡüš	1	yˈižʷ-i	1	yišʷ	1	yif	1	büysa {буьйса}	3
61	nose	boχˤmoʁ {боъхмоъгъ}	1	boχˤmoʁ {боъхмоъгъ}	1	muč	2	miʔel	3	maʔal	3	meʔel {меъел}	3	qow {хъов}	4	quš	5	qow	4	xex {хьехь}	6	xex {хьехь}	6	xexʸ	6	qˤuq	7	qˤuq	7	qʷeqʷ ~ qüqʸ	7	qʷeqʷ	7	qeqʷ	7	qˤaq	7	qˤuq	7	ner	3	mara {мара}	8
61	nose		0		0		0		0		0		0		0	qow	4		0		0		0		0		0		0		0		0		0		0		0		0		0
62	not	te- {те-}	1	te- {те-}	1	=tʼu	1	d-ä-class	1	d-a-class	1	d-ə-class {да-}	1	dʸe-š {деш}	1		-1	dʸi-ʔ {диъ}	1	di-š {диш}	1	di-š {диш}	1		-1	=da	1	=da	1	=da	1	=da	1	=da	1	da-r	1	da-r	1	=č	2	ca {ца}	2
63	one	sa {са}	1	sa {са}	1	ˈosː-	1	sa-class	1	sa-class	1	sə-class {са-}	1	sa ~ sa-class-lʸe {са, салле}	1	sa ~ sa-class-lʸe	1	sa ~ sa-class-lʸä	1	sa {са}	1	sä {саь}	1	sa	1	sːa-r	1	sa-d	1	sa-d	1	sa-d	1	sa-d	1	sa-class	1	sa-class	1	sa	1	cħaʔ {цхьаъ}	1
64	person	amd-ar {амдар}	-1	adam-ar {адамар}	-1	adˈam	-1	admi	-1	adami	-1	idmi {идми}	-1	insan ~ iːsan {инсан}	-1	insan	-1	insan	-1	edemi ~ ädämi {эдеми ~ аьдаьми}	-1	edemi {эдеми}	-1	edemi	-1	insan	-1		-1	insan	-1		-1	insan	-1	ermˈi {эрми}	-1	edmˈi {эдми}	-1	insˈan	-1	stag {стаг}	2
65	rain	aʁa-la {агъала}	1	aʁa-la {агъала}	1	χːˤel	2	čʼebi-ǯ	3	čʼebi-ǯ	3	məf {маф}	4	gʸ=oʁiː {гёгий}	1	gʸ=oːʁiː	1	gʸ=eʁu-y	1	h=uʁa-l ~ uʁa-l {гьугъал}	1	h=uʁa-l {гьугъал}	1	h=uʁa-l	1	uʢa-l	1	uʁa-l	1	uʁa-l	1	uʁa-l	1	uʁa-l	1	marx	4	marx	4	marf	4	doɣa {догIа}	1
65	rain		0		0		0		0		0		0		0		0		0		0		0		0		0		0		0	marf	4		0		0		0		0		0
66	red	čːˤočːˤa {чоча}	1	čːˤočːˤa {чоча}	1	yˈaˤtʼan-nu-class	-1	iri	2	iuru	2	al {ал}	-1	čʼara-n {чIаран, чIаIран}	3	čʼera-n	3	čʼara-nʸ	3	ir-dɨ {ирды}	2	ir-dɨ {ирды}	2	ir-dɨ	2	ire-r	2	ire-f	2	ire-f	2	iri-t	2	ire-f	2	irˈi	2	ürˈu	2	yarˈu	2	cʼeːn {цIēн}	4
67	road	yaqː {йакъ}	1	yaqː {йакъ}	1	dˈeqʼːˤ-	1	riχ	2	riχ	2	riχ {рих}	2	yaqːˤ- {йаIхъ, йаIххъ-}	1	yaqːˤ-	1	yɨqːˤ-	1	raqˤ {раIхъ}	1	raqˤ {раIхъ}	1	raqˤ	1	raqːˤ	1	raqːˤ	1	reqːʸ	1	raqːˤ	1	räqː ~ reqː	1	rˈaqːˤ-a	1	raqːˤ	1	räq	1	neqʼ {некъ}	1
68	root	tum ~ tüm {тум}	1	tum {тум}	1	mˈarχːu	-1	kuk	-1	kuk	-1	kuk {кук}	-1	kok {кок}	-1	kokː-	-1	kok	-1	ʁʷab {гъваб}	2	ʁʷab {гъваб}	2	ʁʷab	2	marʡ	3	marqʷˤ	3	märʡ	3	marʔ	3	märʡ	3	ǯuw	4	čːiw	4	duwˈul	5	oːra-m {ōрам}	6
69	round	kːankːoroy {кIанкIорой}	1	kːakːanikː {кIакIаникI}	1	gukːˈi-tːu-class	-1	gurgu-m	1	bembeleɢʷatʼa	2	gungu-r-tʼi ~ gungu-lu-tʼi {гунгуртIи}	1	gɨlʸgɨlʸe-n {гылʹгылен}	1	gɨrgara-n	1	top-xʸilʸi-nʸ	3	ruʁ-ud {ругъуд}	4	gɨrg-ɨ-n-dɨ {гыргынды}	1	ruʁu-d	4	al=arc-ni-r	5	gilg-e-n-f	1	gilg-e-n-f ~ girg-e-n-f	1	gug-mi-t	1	girg-e-n-f	1	cʼˈi=gurgu-mi	1	gerg-mˈi	1	el=qːʷˈe-y {элкъвей}	4	gorga {горга}	1
69	round		0		0		0		0		0		0		0		0		0		0		0		0	tʼaˤrlič	6		0		0	al=urcu-t	5		0		0		0		0		0
70	sand	qːum {къум}	-1	ša {ша}	1	sˈarsi	2	qːum	-1	qːum	-1	qːum {къум}	-1	qːum {къум}	-1	qːum	-1	qːum	-1	šim ~ šum {шим}	1	qːum {къум}	-1	qːum	-1	qːum	-1	qːum	-1	qːum	-1	qːum	-1	qːum	-1	ɢum	-1	ʁum	-1	qːum	-1	ɣum {гIум}	-1
70	sand		0		0		0		0		0		0		0		0		0	secʼ {сецI}	3		0		0		0		0		0		0		0		0		0		0		0
71	say	neχ- {нех-}	1	eχ- {ех-}	2	bo-	3	l=u-	3	l=i-yi	3	yuʔu- {йуъу-}	3	eh- {эгьес, ивгьес}	3	ih-	3	ih- {игьез}	3	class=ux- {гьухьус}	4	class=ux- {гьухьун}	4	class=ux-	4	kː-a-	5	aʁ-a-y-	6	aʁ-a-	6	aʁ-a-	6	aʁ-a-y-	6	kʼ-	7	kʼ-	7	l=uhˈu-	3	aːl-a {āла}	8
71	say	p-	3	p-	3	wa-r-	3	l=ip-	3	l=ip-	3	yɨpə- {йыпа-}	3	iwh-	3	uwh-	3		0		0		0		0	p-una-	3	p-una-	3	p-una-	3	up-una-	3	p-una-	3	p-	3	p-	3		0		0
72	see	akː-sun {акIсун}	1	akː-sun {акIсун}	1	=ˈakːu-	1	irqi-	2	irqi-	2	irqi- {ирхъи-}	2	qː=aǯ- {къаджес}	3	ʁ=ež-	3	ʁ=až-	3	h=agʷ- {гьагвас}	1	ʁ=ägʷ- {гъаьгун}	1	h=agʷ-	1	raqːˤ-a-	2	agʷ-a-	1	agʷ-a-	1	agʷ-a-	1	agʷ-a-	1	aɢːˤ-ˈ	2	raqːˤ-ˈ	2	akːʷˈa-	1	ga-n {ган}	1
73	seed	cil {цил}	1	cil {цил}	1	ɬːʷinː-	2	tum	-1	tum	-1	tum {тум}	-1	toχum {тохум}	-1	dʸenʸe	-1	dʸenʸe	-1	suk {сук}	3	tuχum {тухум}	-1	tuχum	-1	tum	-1	tum	-1	tum	-1	tum	-1	tum	-1	tum	-1	tum	-1	fin	2	hu {хIу}	2
74	sit	arc-esun {арцесун}	1	arc-esun {арцесун}	1	qʼˈeˤyqʼi-	2	äs=qʼʷan-	2	as=qʼʷan-	2	aqʼol- {алкьол-, акьул-}	2	gʸ=īʔar {гюъарас}	3	gʸ=iyar ~ gʸ=uʔor	3	gʸ=iʔor-	3	s=uqʼʷ- {сукьус ~ сукьас}	2	s=iqʼ- {сикьун}	2	s=iqʼʷ-	2	a=wqʼ-a-	2	iqʼʷ-a-	2	iqʼʷ-a-	2	üqʼʷ-e-	2	eqʼʷ-a-	2	de=ʔˈeʔ-	3	č=ˈeʔ-	3	az=ˈuqʼ-	2	xiʔ-na ʕan {хиъна Iан}	4
75	skin	tːol {тIол}	1	tːol {тIол}	1	qal	2	leʕ	3	ʕič	4	läʕ {лаьгI}	3	qːekʷa {къеква}	5	ʁekʷa	5	qʼabɨχ {кьабых}	6	liʔ {лиъ}	3	qʼɨdiqʼ {кьыдикь}	7		-1		-1	χam	8	qʼareqʼ	7		-1	χam	8	qʼiriqʼ	7	χam {хам}	8	χam	8	neʕ {неI}	3
75	skin		0		0		0		0		0		0		0		0		0	qːɨdɨqʼ {къыдыкь}	7		0		0		0		0		0		0		0		0		0		0	cʼoːka {цIōка}	9
76	sleep	bas-kː-sun	1	nepː-aχ-e-sun {непIахесун}	2	ˈaχu-ke-	3	aχar-	3	aχar-	3	aχar- {архар-, ехир-}	3	qː=iːsan- {къийсан-}	1	ʁilʸ=ex-	4	ʁalʸ=ix- {гъалихьаз}	4	s=aχ- {сахас}	3	s=aχ- {сахын}	3	s=aχ-	3	aχ-a-	3	ʁ=arx-a-	6	aχ-a-	3	ʁ=arx-a-	6	ʁ=arx-a-	6	ɢaʔ=ˈaχ-	3	aːχ-ˈ	3	k=usˈu-	1	nab yan {наб ян}	2
76	sleep		0		0		0		0		0		0		0		0		0		0		0		0	ʢ=ark-i-	5		0		0		0		0		0		0		0		0
77	small	micːikː {мицIикI}	1	kːicːi {кIицIи}	2	tʼˈi-tːu-class	3	silä	4	sila	4	mikʼe {микIе}	5	kʼɨlʸi-n {кIылин}	6	kʼɨlʸɨ-n	6	kʼɨlʸi-nʸ	6	kʼaʔ-dɨ {кIаъды}	6	kʼa-dɨ {кIады}	6	kʼɨʔ-dɨ	6	icʼi-r	7	bicʼi-f	7	bicʼi-f	7	bicʼi-t	7	bicʼi-f	7	bičʼːʷˈi ~ bičʼʷˈi	7	bicʼˈi	7	ʁʷačʼˈi	8	žima {жима}	9
78	smoke	kːüyin ~ kːüyün {кӀуьйин ~ кӀуьйуьн}	1	kːuin {кӀуин}	1	huqʼ	2	firmi	3	ximi	3	xim {хьим}	3	kuma {кума}	3	kuma	3	kuma	3	xum {хьум}	3	xum {хьум}	3	xum	3	kum	3	kum	3	kum	3	kum	3	kum	3	kum	3	kum	3	ɣum	3	kʼur {кIур}	4
79	stand	čur-p-sun {чурпсун}	1	čur-p-esun	1	=ˈoci-	2	qː=atʼäl-	3	qː=atʼal-	3	qː=atʼəl- {къатIал, къалтIал-}	3	ilʸ=ozar ~ ilʸ=ozʷar {илёйзар-}	2	ulʸ=ozar	2	ulʸ=ozar-az	2	l=uz- {лузас}	2	l=uz- {лузун}	2	χˤɨʁ=ɨχ-	4	a=ʢ=z-a-	2	ʁ=uz-a-	2	ʁ=uz-a-	2		-1	ʁ=uz-ana-	2	di=ʔˈiɢ-	5	di=yiʁ-ˈ	5	aqːʷ=ˈaz-	2	latt-a {латта}	2
80	star	mučːˤuli {мучули}	1	qabun {хъабун}	2	χːˤolˈoš=qˤan	3	ħäčʼ	3	hačʼ	3	ħačʼ {хIачI}	3	χˤanʸe {хаIне}	3	χˤanʸe	3	χˤanʸe	3	χˤad-ey ~ χˤad-iy {хаIдий}	3	χˤad-ey {хаIдей}	3	χˤad-ey	3	ħar	3	ħad	3	ħad	3	χˤad	3	ʢad	3	χˤay {хяй}	3	χˤaǯ	3	ʁed	3	seːda {сēда}	4
81	stone	žˤe {жIеъ}	1	žˤe {жIеъ}	1	čʼelˈe	2	χud	3	dahar	4	qːaye {къайе}	-1	qːaye {къае}	-1	qːaye	-1	qːayä	-1	duχ-ul {духул}	3	duχ-ul {духул}	3	dahar	5	ʢʷan	6	ʁʷan	6	ʁʷan	6	ʁʷan	6	ʁʷan	6	ɢan	6	ʁʷan	6	qːʷan	6	tʼulg {тIулг}	7
82	sun	beʁˤ {беъгъ}	1	beʁˤ {беъгъ}	1	barq	1	viraʁ	1	varaʁ	1	viraʁ {вирагъ}	1	werɨʁ {верыгъ}	1	wirɨʁ	1	wiriʁ	1	wirɨʁ {вирыгъ}	1	wiriʁ {виригъ}	1	wiriʁ	1	raʢ	1	raʁ	1	raʁ	1	raʁ	1	raʁ	1	rˈiɢ-i	1	riʁ	1	raʁ	1	malx {малх}	2
83	swim	üzmüš-sun {уьзмуьшсун}	-1	üzmiš-b-esun	-1	ɬːan-a-	1	üzmiš xi-	-1	šina ar-	-1	üzmi yɨxə-r-i {уьзми йыхьари ~ йихьари}	-1	yuzgʸi haʔ- {юзги гьаий}	-1	yüzmiš-x-	-1	uzmiš-x-	-1	xed haʔ- {хьед гьаъас}	1	xed haʔ- {хьед гьаькьын}	1		-1	sirnaw aqʼa-	-1		-1	samah aqʼa- ~ sameh aqʼa-	-1		-1	salaw aqʼa-	-1	čʼučʼurufˈan apʼ-	3	sirnˈaw apʼ- {сирнав апIуб}	-1	sirnˈaw-	-1	neːka dan {нēка дан}	4
84	tail	ožˤil ~ ožˤul {ожIиъл ~ ожIул}	1	ožˤil {ожIиъл}	1	oˤč	1	ǯi	1	ǯiy	1	ǯi-bir {джибир}	1	bɨˤtːʸ- {быIтʹ}	2	bɨˤtːʸ-	2	bɨˤt	2	ǯɨbɨr ~ ǯubur {джыбыр ~ джубур}	1	ǯibɨr {джибыр}	1	ǯɨbɨr	1	ruǯ	1	ruž	1	ruǯ	1	rügʸ	1	ruǯ	1	rˈiǯʷ-i	1	riǯʷ	1	tːum	-1	cʼoga {цIога}	3
85	that	tːe {тIе}	1	tːe {тIе}	1	to-class	1	lä	2	la	2	a=la {ала}	2	še-n ~ hoː=še-n {шен, гьо̄шен}	4	še-n	4		-1	ti {ти}	1	ti-n-dɨ {тинды}	1		-1	ti-me	1	ti	1	te	1	ti	1	te	1	du-mu	5	du-mu	5	a=tʼˈa	1	dʕaː-ra {дIāра}	5
85	that	šo {шо}	4		0		0		0		0	a-la {ала}	3		0		0		0		0		0		0		0		0		0		0		0		0		0	a-tʼˈa	3		0
86	this	mo {мо}	1	me {ме}	1	ya-class	2	li	3	lu	3	u=lu ~ o=lu {улу ~ олу}	3	i-n ~ ha=y-n {ин, гьайн}	2	i-n ~ ha=y-n	2		-1	mi {ми}	1	mi-dɨ {миды}	1		-1	mi-me	1	mi	1	me	1	mi	1	me	1	mu ~ mu-mu	1	mu	1	i	2	ha-ra {хIа-ра}	5
86	this		0		0		0		0		0	u-lu ~ o-lu {улу, олу}	4	ma-n ~ ha=ma-n {ма ~ гьаман}	1	ma-n ~ ha=ma-n	1		0		0		0		0		0		0		0		0		0		0		0		0		0
87	thou1	hu-n {гьун}	1	u-n {ун}	1	u-n	1	vu-n ~ vɨ-n	1	vu-n	1	vɨ-n {вын}	1	ʁu {гъу}	2	ʁu	2	ʁu	2	wɨ {вы}	1	ʁu {гъу}	2	wɨ	1	wu-n	1	wu-n	1	wu-n	1	wu-n	1	wu-n	1	iwˈu	1	uwˈu	1	wu-n	1	ħo {хьо}	2
87	thou2	vi {ви}	1	vi {ви}	1	wi-t	1		0		0		0	yiʁ-ɨn {йигъын}	2	wa-s-ɨn	1	yɨʁˤ-ɨn	2		0	yuʁ-dɨ	2		0	yaw-ir ~ yaw	1		0		0		0		0	yaw	1	yaw	1		0		0
88	tongue	muz {муз}	1	muz {муз}	1	mac	1	mez	1	mez	1	mäz ~ mez {маьз ~ мез}	1	miz {миз}	1	miz	1	miz	1	miz {миз}	1	miz {миз}	1	miz	1	mez	1	mez	1	mez	1	miz	1	mez	1	mˈilʒ-i	1	melʒ ~ melz	1	meʒ	1	mott {мотт}	1
89	tooth	ul-uχ {улух}	1	ul-uχ {улух}	1	sotː-	1	sil	1	sil	1	sil {сил}	1	sʸilʸi {сили}	1	sʸilʸi	1	sʸilʸi	1	sɨl-ab {сылаб}	1	sɨl-ab {сылаб}	1	sɨs	2	selew	1	sileb	1	selew ~ silew	1	silib	1	sileb	1	sˈilb-i	1	slib	1	sas	2	cerg {церг}	1
90	tree	χod {ход}	1	χod {ход}	1	qʷˈatʼi	2	dar	3	kʼina	4	dər {дар}	3	yiw {йив}	5	yɨw ~ yuw	5	yiw	5	χuk {хук}	6	χuk {хук}	6	χuk	6	kʼur	7	kʼur	7	kʼur	7	kʼur	7	kʼur	7	har	8	har	8	tːar	3	ditt {дитт}	9
90	tree		0		0		0		0		0		0		0		0		0		0		0		0		0		0		0	dar	3		0		0		0		0		0
91	two	pːaˤ {пIаъ}	1	pːaˤ {пIаъ}	1	qʼʷˤe	1	qʼʷa-class	1	qʼʷa-class	1	qʼa-class {кьа-}	1	qʼˤo-class ~ qʼˤo-class-lʸe {кьоI-}	1	qʼˤo-class-lʸe	1	qʼˤo-class-lʸä	1	qʼʷˤa-class {кьваIд}	1	qʼʷˤa-class {кьваIд}	1	qʼʷˤa-class	1	qʼˤu-r	1	qʼˤu-d	1	ʡa-d	1	qʼˤu-d	1	ʡu-d	1	qʼˤu-class	1	qʼˤu-class	1	qʼʷe	1	šiʔ {шиъ}	2
92	walk (go)	ta=y- {тайес ~ тайсун}	1	ta=y- {тайес ~ тайсун}	1	=ˈoqˤe-	1	č=ä-r-	1	č=a-r-	1	č=aʁa-r- {чагъар-}	1	aˤlʸ=ha- {алʹгьааIс}	4	aˤl=h-	4	alʸ=h- {алʹгьаз}	4	class=iʔi {йирхьас, йыхьын}	4	class=iʔi {гьыхьын}	4	class=iʔi	4	waˤ-y-	1	baˤ-y-	1	waˤ-	1	ʁʷˤa-	1	we-y-	1	aɢˤ-ˈ	1	aʁˤ-ˈ	1	šu-	3	d=ax-a {даха}	3
92	walk (go)	ta=c-	2	ta=c-	2		0	=ix-	3	yixi-	3	v=ixi- {вихьи}	3	akʼɨn ~ h=akʼɨn {акIын, гьакIын}	5	h=akʼɨn	5		0	class=ɨx-ɨ-r	3	class=ɨx-ɨ-r	3	class=ɨx-ɨ-r	3		0	š-une	6	uš-una	6		0	uš-una	6	ˈuš-	6	ˈuš-	6		0		0
92	walk (go)		0		0		0		0		0		0	ɨqːˤ- ~ uqːˤ- {ыIххъас, уIххъас}	1	ɨqːˤ-	1		0		0		0		0		0		0		0		0		0		0		0		0		0
93	warm (hot)	gam {гам}	-1	gam {гам}	-1	ʁilˈi-tːu-class	-1	ɣɨr	1	ɣira	1	feye ~ feyi {фейе, фейи}	2	qːˤuma-n {къуIман}	3	ʁˤuma-n	3	ʁˤuma-nʸ	3	siɣ-ɨd {сигыд}	1	siɣ-dɨ {сигIды}	1	siɣ-ɨd	1	uʕa-r	4	ibʢa-f	4	iwa-f	4	ʁˤabi-t	4	ibʢa-f	4	manˈi	-1	manˈi	-1	čimˈi	5	d=owx-a {довха}	6
94	water	χe {хе}	1	χe {хе}	1	ɬːanː-	1	xäd	1	xad	1	xəd {хьад}	1	xʸan {хьян}	1	xʸan	1	xʸan	1	xed {хьед}	1	xed {хьед}	1	xed	1	šer	1	xitː-	1	xer	1	xitː-	1	xetː-	1	šay	1	šid	1	yad	1	xi {хи}	1
95	we1	ya-n {йан}	1	ya-n {йан}	1	ne-n / nˈen-tʼ-u	1	ži-n	2	ži-n	2	yi-n {йин}	1	ši {ши}	2	šɨ	2	ši ~ ši-bi	2	ye ~ yä {йе}	1	ži {жи}	2	ye	1	či-n	2	či-n	2	či-n	2	či-n	2	či-n	2	ičˈu	2	učˈu	2	ču-n	2	txo {тхо}	1
95	we2	beši ~ beš {беши ~ беш}	2	beši {беши}	2	class=olˈo / lˈa-class-u	1	yi-n	1	yi-n	1		0	yiš-ɨn {йишын, йишин}	2	yiš-ɨn	2		0	yix-dɨ	1	yi {йи}	1	ixʸ-dɨ	1	ši-n	1	xi-n	1	xi-n	1	xi-n	1	xi-n	1	ixˈu	1	uxˈu	1		0	way {вай}	3
96	what	hi-kːä {гьикIаь}	1	e-kːa {екIа}	1	hˈa-ni	2	ši	3	ši	3	ši {ши}	3	hi=ǯoː {гьиджо̄}	4	hi=žoː ~ hu=žoː ~ žoː	4	ha=ži-way	4	ši-w {шив}	3	ši-w {шив}	3	ši-wi	3	fi	6	fi	6	fi	6	fi	6	fi	6	fi	6	fu	6	wu=č	4	hun {хIун}	7
96	what		0		0		0		0		0		0		0		0		0	ši=w	5	ši=w	5	ši=wi	5		0		0		0		0		0		0		0	wu-č	6		0
97	white	macːi {мацIи}	1	macːi {мацIи}	1	čʼuˤbˈa-tːu-class	2	läzɨ	3	luzu	3	luzu {лузу}	3	ǯagʷara-n {джагваран}	4	ǯagʷara-n	4	ǯagʷara-nʸ	4	ǯagʷar-dɨ {джагварды}	4	ǯegʷär-dɨ ~ ǯagʷar-dɨ {джегваьрды ~ джагварды}	4	ǯagːʷar-dɨ	4	ǯagʷari-r	4	žagʷar-f	4	ǯagʷar-f	4	žagʷar-t	4	ǯagʷar-f	4	liʒˈi	3	lizˈi	3	lacːˈu	3	kʼay-n {кIайн}	5
98	who	šu {шу}	1	šu {шу}	1	kʷi	2	tiy ~ ti	3	ti	3	tu {ту}	3	ha=šːu {гьащу}	1	hu=šːiː ~ ha=šːu	1	ha=šːu	1	wu=š ~ wɨ=š {вуш ~ выш}	1	wɨ=š {выш}	1	hu=ši	1	fu=š	1	fi=š	1	fi=š	1	fi=ǯ ~ fi=ž	1	fu=š	1	hu=žˈu ~ hu=ž	1	fu=ž	1	wu=ž	1	mi-la {мила}	7
98	who		0		0		0		0		0		0		0		0		0	wu-š	4	wɨ-š	4	hu-ši	4	fu-š	5	fi-š	5	fi-š	5	fi-ǯ ~ fi-ž	5	fu-š	5	hu-žˈu	6	fu-ž	5	wu-ž	5	ħa	8
99	woman	čuː-χ ~ čuh-uχ ~ ču-b-uχ ~ ču-p-uχ ~ ču {чух ~ чугьух ~ чубух ~ чупух}	1	ču-b-uχ ~ či-b-uχ {чубух}	1	ɬːonː-ˈol	2	χɨnɨb	3	χinib	3	heǯ ~ ħeǯ {гьедж, хIедж}	-1	xunašːe {хьунаще}	2	xunašːe	2	xunašːe	2	xɨdɨl-dɨ {хьыдылды}	2	xɨdɨl-dɨ {хьыдылды}	2	xɨdɨl-dɨ	2	χewe-r	3	xir	4	xir	4	xir	4	xir	4	šiw	5	χpːi-r	3	pːab	6	zud-a {зуда}	7
100	yellow	nešˤ-um {неъшIум}	1	nešˤ-um {неъшIум}	1	χˈaχa-tːu-class	2	cʼari	3	qʼalːi	4	sozə {соза}	5	zɨrgɨ-n {зыргын}	-1	ʁˤubɨ-n ~ ʁˤɨbɨ-n	6	dɨraqʼɨ-nʸ	7	qːˤɨb-dɨ {къыIбды}	6	dɨraqʼ-dɨ ~ daraqʼ-dɨ {дыракьды ~ даракьды}	7	daraqʼ-dɨ	7	qeqe-r	2	qˤuqe-f	2	qäqä-f ~ qeqe-f	2	qˤuqi-t	2	qüqe-f	2	ɢarχˈi	8	ʁatχˈu	8	qʸpːˈi	6	moːž-a {мōжа}	9
100	yellow		0		0		0		0		0		0	qːˤɨbɨ-n	6	zɨrɣɨ-n	-1		0		0		0		0		0		0		0		0		0		0		0		0		0
101	far	aχˤi-l {аъхиъл}	1	aχˤi-l {аъхиъл}	1	ˈaχ-ši	1	yuqː-ta	1	iχ-ta	1	yɨχ-ta {йыхта}	1	aqʼˤa-na {акьаIна}	2	aqʼˤa-na	2	aqʼˤa-na	2	χɨr-ɨd-a {хырыда}	1	χɨr-ɨd-ä {хырыдаь}	1	χɨr-ɨd-ɨ	1	warχa-ʔ ~ warχa-l	1	warχa-ʔ ~ warχa-l	1	warχa-ʔ ~ warχa-l	1	warχa-d ~ warχa	1	warχa-l	1	yarχu-lˈa	1	yarχʷ-lˈa	1	yarʁˈa-l	1	geːna-ra {генара}	3
102	heavy	biʁˤi ~ biˤhi ~ bɨʁˤɨ {биъгъиъ ~ биъгьиъ ~ быъгъыъ}	1	biˤ ~ bɨˤ {биъ ~ быъ}	1	class=ˈiʁʷˤ-du-class ~ class=ˈiʁˤ-du-class	1	ʕakʼ	1	ʕarkʼa	1	herkʼi {гьеркIи}	1	yiqʼˤɨ-n {йиIкьын, йыIкьын}	1	yɨqʼˤɨ-n	1	yɨqʼˤɨ-nʸ	1	yuqʼˤ-dɨ {юкьIды}	1	yuqʼˤ-dɨ {йуIкьды}	1	yuqʼˤ-dɨ	1	ʁeʁe-r	2	yarqʼʷˤe-f	1	ʡürʡä-f	1	qːaqːi-t	2	qːeqːe-f ~ qːiqːe-f	2	aqʼˤˈi	1	ʁaʁˈi	2	zalˈan	3	d=ez-a {деза}	4
102	heavy		0		0		0		0		0		0		0		0		0		0		0		0		0		0	qːeqːe-f	2		0		0	ɢaɢˈi	2		0		0		0
103	near	išˤa ~ ɨšˤa {иъшIа ~ ыъшIа}	1	išˤa {иъшIа}	1	ɬːʷa-k	2	müqʼo-v ~ möqʼö-v	3	miqʼe-ʕ	3	bədə ~ bodə {бада, бода}	4	dʸolʸe-s ~ dʸolʸe-s-wallʸe ~ dʸolʸe-s-class {дёлес-на}	5	dʸelʸe-s	5	dʸolʸe-s-class	5	beg-ed-ä ~ bey-d-ä ~ bey-d-e {бейдаь ~ бейде}	6	bex-d-ä ~ bex-d-e {бехьдаь ~ бехьде}	6	bey-d-ɨ	6	bugu-h	6	muqʼu	3	bugu-li-h ~ bugu-li-w	6	muqʼu	3		-1	bagˈa-x	6	bagˈa-x	6	maqʼʷa	3	gerga-ra {гергара}	8
103	near		0		0		0		0		0		0		0		0		0		0		0		0		0		0		0	bagu	6		0		0	ʁʷalˈa-q	7		0		0
104	salt	el {ел}	1	el {ел}	1	ˈorχˤi	2	qʼel	1	qʼel	1	qʼel {кьел}	1	qʼew {кьев}	1	qʼew	1	qʼew	1	qʼäl ~ qʼel {кьаьл ~ кьел}	1	qʼel ~ qʼäl {кьел ~ кьаьл}	1	qʼelʸ	1	qʼel	1	qʼˤal	1	qʼel ~ qʼäl	1	qʼil	1	qʼel	1	qʼil	1	qʼil	1	qʼäl	1	tüxa {туьха}	3
105	short	gödäy {гоьдаьй}	-1	gödäk {гоьдаьк}	-1	kˈuːtʼa-tːu-class	-1	gʷädä	1	gʷada	1	godə {года}	1	ǯitʼa-n {джитIан}	2	ǯitʼa-n	2	ǯitʼa-nʸ	2	ǯɨk-dɨ {джыкды}	2	ǯik-dɨ {джикды}	2	ǯɨk-dɨ	2	ǯeʁe-r	2	žaqːe-f	2	ǯeqːe-f ~ žiqːe-f	2	ǯaqːi-t	2	ǯiqːe-f ~ ǯiqːä-f	2	ǯiqːˈi	2	ǯiqːˈi	2	kːʷerˈi	3	d=oːca {дōца}	4
106	snake	dizikː {дизикI}	1	dizikː {дизикI}	1	yˈaˤtʼi	-1	ilan	-1	ɣar	2	yer {йер}	2	χoče {хоче}	3	χoče	3	χočä	3	ɣar {гар}	2	ɣar {гIар}	2	ɣar	2	ilan	-1	ilan	-1	ilan	-1	ilan	-1	ilan	-1	bˈitʼ-i	4	bitʼ	4	ʁülˈäʁ	5	läħa {лаьхьа}	2
107	thin	näzik ~ näzikː {наьзик ~ наьзикI}	-1	näzikː ~ näzig {наьзикI}	-1	kʼalˈa-tːu-class	1	qʼɨl	1	qʼilːa	1	kɨ-tːi {кытти}	2	kʼɨˤwa-n ~ kʼiˤwa-n {кIыIван ~ кIиIван}	1	kʼɨˤwa-n	1	qʼˤɨwa-nʸ	1	qʼɨl-dɨ ~ qʼil-dɨ {кьил-ды}	1	qʼɨl-dɨ {кьыл-ды}	1	qʼɨl-dɨ	1	kʼelːe-r	1	kʼilːe-f	1	kʼilːe-f	1	kːu-ri-t	2	kʼilːe-f	1	čʼilːˈi	1	čʼilːˈi	1	qʼelˈečʼ	1	d=utqʼ-a {дуткъа}	3
107	thin		0		0		0		0		0		0	hɨˤkːʸe-n {гьыIккен}	2	hɨˤkːʸe-n	2	hɨkːa-nʸ	2		0	gaˤd-dɨ-dɨ {гаIддыды}	2	ged-dɨ	2	kːu-re-r	2	ikːe-f	2	ikːe-f	2		0	ikːe-f	2		0	kːu-rˈu	2	šükʼˈü	2		0
108	wind	muš {муш}	1	muš {муш}	1	hawˈa	-1	kulak	-1	kulak	-1	kulak {кулак}	-1	mɨc {мыц}	1	mɨc	1	mɨc	1	xɨbɨl ~ xɨbul {хьыбыл}	2	kulak {кулак}	-1	xɨbɨl	2	kulak	-1	tireb	3	tireb	3	kulak	-1	kulak	-1	mˈikʼ-i	4	mikʼ	4	ɣar	5	mox {мох}	6
109	worm	meq {мехъ}	1	meq {мехъ}	1	milˈiχˤu	1	kʷak	2	čič	3	čič {чич}	3	aˤbrawučʼ {аIбравучI}	4	abrawučʼe	4	bɨrqʼˤɨnʸäš	5	mulɨχˤ ~ müluχˤ ~ mulüχˤ {муьлуIх ~ мулюIх}	1	muluχˤ ~ müluχˤ {муIлуIх ~ муьлуIх}	1	muluχˤ	1	malaqʷˤ	1	maluqˤ	1	maleqʷˤ	1	müluqˤ	1	milaqʷ	1	šar	6	šar	6	šar	6	nʕäna {нIаьна}	7
109	worm		0		0		0	čič	3		0		0		0		0		0		0		0		0		0		0		0		0		0		0		0		0		0
110	year	usen {усен}	1	usen {усен}	1	sːan	1	sän	1	san	1	sən {сан}	1	sʸen {сен}	1	sʸen	1	sʸenʸ	1	sen {сен}	1	sen {сен}	1	sen	1	isː	2	is	2	is	2	is	2	is	2	yˈiz-i	2	yis	2	yis	2	šo {шо}	2
