# Supplementary material for: Towards a Formal Genealogical Classification of the Lezgian Languages (North Caucasus): Testing Various Phylogenetic Methods on Lexical Data
Source: PLoS One. 2015 Feb 26;10(2):e0116950. doi: 10.1371/journal.pone.0116950 (PMC4342261; doi:10.1371/journal.pone.0116950)
Supplement: S2 File — (NEX) [file pone.0116950.s002.nex]

#NEXUS

BEGIN DATA;
DIMENSIONS ntax=21 NCHAR=484;
FORMAT DATATYPE=STANDARD GAP=- MISSING=? interleave=no;
MATRIX

Nidzh_Udi          ????101000010000????????????10000000100010000100010001000100010000100001100000111010000100100100000100010000011000100000000011000010000000100000110100000000??????100100101000011000011000010000010000??????100000001000100010100001000001001010010001100??10010000000101?1000100010100000100000???1010000010010010001000000001000001000000001000100001000100000010???10010010100001011010000000010110000??????1110100000010000100000001000000100000000100100010000000100????10000???100000100000010
Vartashen_Udi      ????101000001000????????????10000000100010000100001001000100010000100001100000111010000100100010000100010000011000011000000011000010000000100000110010000000??????100100101000011100011000010000010000??????1000000010001000101000010000010010100100011101010010000000101?10001000101000001000001000110000010010010001000000000100000100000001000100000100100000010???10010000100001011010000000010110000??????1110100000010000100000001000000100000000100100010000000100????10000???100000100000010
Archi              10001001000001001000000010000100000001001000001000010100001000100001000101000010??010001001000010001000??????101000001000000101000????????01000011000100000010000001010001010001001001010000100000100010000001000000????0110100100001000010001010010010011010001000000101?0100????10????????????010001000001000100100010000000001000001000000010001000001001000001010010010000010001011001000000010100000??????1100010000001000010000000100000010000000100100001000000010?????????100??????100000010
Kryts_proper       ????10?????0001001000000????0011000001000100000100001100000100010000100000110010101000001010000100001000100001010001000000001?????0100000000100011100010000001000001001010100001000101100000100001000001000000100000010010000110000??????1000100101001???1010000100000101?0010010001??????100000???00100000010???01000010000000010000001000000010001000010001000010???1000100000100101100010000001010100010000011100010000001000010000000100000010000001001000001000001001000?????100??????011000010
Alyk_Kryts         ????10?????0001001000000????00100000010001000001000011000????0110000100000110010101000001010000100001000100001010001000000001?????01000000001000111000100000010000010010101000010001011000001000010000??????00100000001000010110000??????10001???01001?????10000100000101?0010010001??????010000???00100000010???01000001000000010000001000000010001000010000100010???100010000010010110000100000101010001000001110001000000100001000000010000000100000100100000100000100100001000100??????001000010
Budukh             ????10?????1000001000000????00100000010001000001000011000?????????001000001100101010000010100001000010001000010100??????????1?????????????001000111000010000??????010010101000010001010010001000010000??????0010000001001000011000000100010001???01001?????10000100000101?0001????01??????100000???00100000010???01000010000000010000000100000010001000010???????10???10001100001101011000100000010101000010000110000100000010000100000???????000010000100100000010000100100001000010??????001000010
Mishlesh_Tsakhur   010010?????00010001000000100000010000010101000001????010010000001000010010000010101000010001000010000100010001010000001000001?????00100000001000110000001000001000010001??1000010001011000000100010000001000000100000100001001?????0010000100110000101???1001000010000101?1000001010??????100000???00100000001???00100000100001000000000010000010010000010???????10???010000101100001110000010000101001100010001010000100000010100000000100000000001000010100000001000100010000100110100000000100010
Mikik_Tsakhur      010010?????0001000100000????000010000010101000001????010010000001000010010000010101000010001000100000100010001010001000000001?????00100000001000110000001000001000010001101000010001011000000100010000001000000100000100001001?????0010000100110000101???1001000011000??1?1000001010??????100000???00100000001???00100000100000001000000010000010010000010???????10???010000101100011110000010000101001100010001010000100000010100000000100000000001000010100000001000100010000100110100000000100010
Gelmets_Tsakhur    ????10?????0001000100000????000010000010101000001????010010000001000010010000010101000010001000100000100010001010000001000001?????00100000001000110000001000001000010001101000010001011000000100010000001000????????0100001001?????0010000100110000101???1001000010000101?1000001010??????001000???00100000001???00100000010000001000000010000010010000010???????10???010??????????01110000010000100001000010001010000100000010100000000100000000000100010100000001000100010000100110100000000010010
Mukhad_Rutul       001010001000001000010000????0000010001001010000100001010010000001000010010001010??1000010010000100001001000001010000000100001?????00010000001000111000000100001000010001100010010001011000000010010000000100000010000100001001001000001001000110000101???1010000000100101?10000100100100000001001010001000010000101000010001000010000000010000010010000010001000010100100100001000010110000001000100011001000001100001010000010100100000100000000001000100100000000100100010001000100010000100000010
Ixrek_Rutul        00101000100?????00001000????0000010001001010000100001010010000001000010010001010??1000010010000100001001000001??????????????1?????00010000001000111000000100001000010001100010010001011000000010010000000100000011000100001001001000001001000110000101???1010000000100101?1000010010010000100000???00010000100???01000000001000010000000010000010010000010001000010100100100001000001110000001000100011001000001110001010000010100100000100000000000100100100000000100100010001000110??????100000010
Luchek_Rutul       ????1000100?????00010000????0000010001001010000100001001010000001000010010001010??1000010010000100001001000001????00000100001?????00010000001000111?????????001000010001100010010001010001000010010000000100000010000100001001001000001001000110000101???1010000000100??1?1000010010010000000100???00010000100???0100?????????0010000000010000010000100010000010010???100??????????10101000001000100011001000001100001010000010100100000100000000000100100100000000100100010001000110010000100000010
Koshan_Aghul       ????101000000010010000000010000000100010001001000000100010001?????00010101000010100010010010000001001001000001001000000010001?????0000100000010011100000001000010001000110000101000101100000001000010000001001000010010000101000010??????1000110001001???1010000000010101?1000010010001000000011???00101000010???0100?????????0010100000001000010010000010000001010???1001000010000101100000001001010000000010011100000010000101000100000100000100000001000100000001001000100?????110??????100000001
Keren_Aghul        ????10001000001000000100????000000100010001001000000110000001?????00100001000010??00100100100001000010010000010100000000100010010000001000000100?10000000010000100010001100010010001011000000010000100010000000100000100001010???????????1000110001001???1010000000010101?1000010010001000100000???00100100100???01000000000100000010000001000010010000010000001010???1001000010000101100000001001010000100010011100000010000101000100000010000100000001001000001000001000100?????110001000100000001
Gequn_Aghul        ????10000100001000100000????????????0010001001000000110000001?????0010010100001010001001001000000100100100000101000000001000100100????????000100111000000010000100010001100010010001011000000010000100010000010100000100001010???????????1000110001001???1010000000010101?1000010010001000100000???00100100100???01000000001000010000000001000010010000010000001010???1001000010000101100000001001010000100010011100000010000101000100000010000100000001001100000001001000100?????110001000100000001
Fite_Aghul         ????10000100001000100000????????????00100010010000001????00011000000100001000010100010010010000001001001000001010000000010001?????????????00010011100000001000010001000110?????10001011000000010000100000010????????0100001010???????????1000110001001???1010000000010101?1001010010001000100010???00100100100???0100?????????0000010000001000010?????0010000001010???1001000010000101100010001001010000000010011100000010000101000100000010000100000001000100001001001000100?????010??????100000001
Aghul_proper       ????10000100001000100000????000000100010001001000000110000001?????001001010000101000100100100000010010010000010001000000100010010000000100000100111000000010000100010001100010010001011000000010000100000010000100000100001010???????????1000110001001???1010000000010101?1000010010001000100000???00100100100???01000000000100000010000001000010010000010000001010???1001000010000101100000001001010000100010011100000010000101000100000010000100000001000100????????1000100?????110??????100000001
Northern_Tabasaran ????10100000001000100000????00000010001000110100000011000100010000010001000100101010000001100000010010000010010010000000010010010000100000000100?11000000010000010010001100100010001011000000010000100100000000000010100001010100000000101000110001001???1010000000010101?0001010010000100100000???00100010010???0010000000100001000000000100001000001001000000101001010000001100001011000000001010100001??????1110000001000100100001000000100000000010100110000000100100010000010100000100000001001
Southern_Tabasaran ????10100000001000100000????000000100010001100010000110001000010000010010001001010001000011000000100100??????10010000000001010010000100000000100110000000010000010010001101000010001011000000010000100100000000000010100001010?????0000101000110001001???1010000000010101?0001010010000100100000???00100010010???00100000000100010000000001000010000010010000001010???10000001100001011000000001010100001??????1110000001000100100010000010000000000010100010000000110100010000010110000100000001001
Gyune_Lezgi        ????10001000001000000010????00100000000100110001000011000000101000001001000001100100010100100000010010000001010100000000100010001000000010000010110000000001000100010001100010010001011000000001000010010000000010000100001010???????????10001???01001???1010000100000011?0001010010000010000100???0010000010001001000000000101000000000000100010010000010000001010??????101000100010101001000000100010000000101010000101000100100010000000010000001000100001000100000100001000001110000010000001001
Outgroup_Chechen   00010100001000010000000100010000000100010000110000001001010000000100001010000010??00001100001000001000100000110100000000000110000100000001000001110000001000000001001100010000110000110000100000100001000001000100000001001010000010000010010101000011???010010000000101111000000110000001100000???0000000110001000010010000010100000000000010001010000001000000101001001000010000101110000000001010010000000011101000000100001000000110000001000000001001000100000001001000101000001000001000000101
;
end;


begin MrBayes;
log start file=output.txt replace;
outgroup Outgroup_Chechen;
lset rates=gamma;
showmodel;
mcmcp ngen=5000000 printfreq=10000 samplefreq=500 nruns=4 nchains=4 savebrlens=yes;
mcmc; 
set nowarnings=yes; 
sumt relburnin=yes burninfrac=0.25; 
sump relburnin=yes burninfrac=0.25;

end;
