# Supplementary material for: Towards a Formal Genealogical Classification of the Lezgian Languages (North Caucasus): Testing Various Phylogenetic Methods on Lexical Data
Source: PLoS One. 2015 Feb 26;10(2):e0116950. doi: 10.1371/journal.pone.0116950 (PMC4342261; doi:10.1371/journal.pone.0116950)
Supplement: S3 File — (XLSX) [file pone.0116950.s003.xlsx]

## Sheet: Sheet1
LANGUKeren Aghul	Nidzh Udi	Vartashen Udi	Archi	Kryts (proper)	Alyk Kryts	Budukh	Mishlesh Tsakhur	Mikik Tsakhur	Gelmets Tsakhur	Mukhad Rutul	Ixrek Rutul	Luchek Rutul	Koshan Aghul	Keren Aghul	Gequn Aghul	Fite Aghul	Aghul (proper)	Northern Tabasaran	Southern Tabasaran	Gyune Lezgi	Outgroup Chechen
Nidzh Udi	1.00	0.92	0.43	0.42	0.40	0.45	0.45	0.45	0.41	0.45	0.48	0.44	0.47	0.47	0.50	0.51	0.49	0.45	0.43	0.35	0.24
Vartashen Udi		1.00	0.43	0.44	0.42	0.44	0.43	0.46	0.42	0.46	0.48	0.44	0.47	0.47	0.51	0.52	0.49	0.46	0.43	0.35	0.25
Archi			1.00	0.45	0.47	0.47	0.38	0.39	0.38	0.47	0.48	0.46	0.48	0.51	0.53	0.49	0.49	0.43	0.43	0.45	0.26
Kryts (proper)				1.00	0.92	0.90	0.43	0.46	0.44	0.57	0.56	0.54	0.49	0.53	0.54	0.53	0.49	0.53	0.55	0.52	0.20
Alyk Kryts					1.00	0.84	0.41	0.44	0.43	0.56	0.54	0.55	0.49	0.51	0.52	0.51	0.48	0.51	0.55	0.50	0.19
Budukh						1.00	0.44	0.46	0.45	0.56	0.56	0.58	0.49	0.52	0.54	0.56	0.50	0.53	0.56	0.52	0.23
Mishlesh Tsakhur							1.00	0.97	0.94	0.59	0.62	0.55	0.49	0.51	0.54	0.53	0.52	0.49	0.49	0.42	0.26
Mikik Tsakhur								1.00	0.95	0.61	0.63	0.57	0.51	0.53	0.55	0.55	0.53	0.50	0.50	0.43	0.26
Gelmets Tsakhur									1.00	0.61	0.65	0.58	0.49	0.49	0.52	0.52	0.49	0.48	0.48	0.41	0.25
Mukhad Rutul										1.00	0.96	0.94	0.60	0.63	0.65	0.62	0.60	0.52	0.52	0.53	0.26
Ixrek Rutul											1.00	0.91	0.60	0.63	0.66	0.63	0.61	0.53	0.53	0.52	0.27
Luchek Rutul												1.00	0.57	0.58	0.60	0.60	0.57	0.50	0.51	0.52	0.26
Koshan Aghul													1.00	0.84	0.89	0.92	0.87	0.74	0.77	0.59	0.24
Keren Aghul														1.00	0.94	0.94	0.93	0.68	0.69	0.64	0.27
Gequn Aghul															1.00	0.98	0.96	0.75	0.76	0.64	0.28
Fite Aghul																1.00	0.99	0.75	0.78	0.66	0.28
Aghul (proper)																	1.00	0.73	0.76	0.63	0.27
Northern Tabasaran																		1.00	0.92	0.53	0.22
Southern Tabasaran																			1.00	0.58	0.22
Gyune Lezgi																				1.00	0.25
Outgroup Chechen																					1.00
