# Supplementary material for: Towards a Formal Genealogical Classification of the Lezgian Languages (North Caucasus): Testing Various Phylogenetic Methods on Lexical Data
Source: PLoS One. 2015 Feb 26;10(2):e0116950. doi: 10.1371/journal.pone.0116950 (PMC4342261; doi:10.1371/journal.pone.0116950)
Supplement: S4 File — (TXT) [file pone.0116950.s004.txt]

BEGIN Distances;
DIMENSIONS ntax=21;
FORMAT labels=left diagonal triangle=both;
MATRIX
[1] 'Nidzh_Udi'            0.0 0.050691243 0.2842377 0.2886076 0.29262087 0.2877095 0.2741117 0.27918783 0.2857143 0.2759434 0.26767677 0.2853403 0.2755102 0.25742576 0.26086956 0.26553673 0.259542 0.27166277 0.2853717 0.3164251 0.36130536
[2] 'Vartashen_Udi'        0.050691243 0.0 0.29081634 0.28463477 0.29007635 0.2932961 0.28535354 0.28030303 0.28947368 0.2773893 0.26633167 0.2890625 0.27664974 0.25862068 0.2620865 0.26685393 0.2607595 0.27272728 0.28639618 0.3221154 0.36194897
[3] 'Archi'                0.2842377 0.29081634 0.0 0.2717949 0.25866666 0.26878613 0.3031088 0.30104712 0.29834256 0.2657005 0.26992288 0.27348065 0.25974026 0.23907454 0.2382199 0.26495728 0.2539267 0.27941176 0.28428927 0.27040815 0.35
[4] 'Kryts_proper'         0.2886076 0.28463477 0.2717949 0.0 0.040963855 0.0625 0.28398058 0.27427185 0.2777778 0.21728972 0.22738387 0.23907454 0.25721154 0.2326139 0.23762377 0.24603175 0.25485438 0.23640662 0.23244552 0.24343675 0.38084114
[5] 'Alyk_Kryts'           0.29262087 0.29007635 0.25866666 0.040963855 0.0 0.08310992 0.2885572 0.27860695 0.27720207 0.2200957 0.23057644 0.23218997 0.25187033 0.23631841 0.24421594 0.25619835 0.25440806 0.23970944 0.23076923 0.25 0.37799042
[6] 'Budukh'               0.2877095 0.2932961 0.26878613 0.0625 0.08310992 0.0 0.28804347 0.2826087 0.2755682 0.2281167 0.23369566 0.22485207 0.2729805 0.25 0.2535211 0.25 0.26478875 0.24462366 0.24033149 0.2547945 0.3766578
[7] 'Mishlesh_Tsakhur'     0.2741117 0.28535354 0.3031088 0.28398058 0.2885572 0.28804347 0.0 0.018561484 0.03406326 0.20417634 0.19704433 0.2242268 0.2636816 0.23902439 0.2418136 0.2547945 0.24561404 0.25829384 0.25659472 0.28057554 0.3494253
[8] 'Mikik_Tsakhur'        0.27918783 0.28030303 0.30104712 0.27427185 0.27860695 0.2826087 0.018561484 0.0 0.03406326 0.19953597 0.19704433 0.21794872 0.26130652 0.23414634 0.2418136 0.2547945 0.24561404 0.25829384 0.25659472 0.28057554 0.35266823
[9] 'Gelmets_Tsakhur'      0.2857143 0.28947368 0.29834256 0.2777778 0.27720207 0.2755682 0.03406326 0.03406326 0.0 0.19221412 0.1761658 0.20680629 0.2565445 0.24111675 0.24671917 0.2577031 0.2532637 0.26108375 0.2593516 0.2817955 0.35279804
[10] 'Mukhad_Rutul'         0.2759434 0.2773893 0.2657005 0.21728972 0.2200957 0.2281167 0.20417634 0.19953597 0.19221412 0.0 0.02739726 0.03117506 0.20941177 0.19354838 0.19093078 0.20671834 0.20902613 0.24115044 0.24829157 0.23755656 0.35193133
[11] 'Ixrek_Rutul'          0.26767677 0.26633167 0.26992288 0.22738387 0.23057644 0.23369566 0.19704433 0.19704433 0.1761658 0.02739726 0.0 0.04488778 0.21182266 0.19070904 0.18781726 0.20652173 0.2039801 0.24121779 0.24396135 0.24879228 0.3561644
[12] 'Luchek_Rutul'         0.2853403 0.2890625 0.27348065 0.23907454 0.23218997 0.22485207 0.2242268 0.21794872 0.20680629 0.03117506 0.04488778 0.0 0.2278481 0.21265823 0.21578947 0.22689076 0.22513089 0.25609756 0.2575 0.24 0.35731414
[13] 'Koshan_Aghul'         0.2755102 0.27664974 0.25974026 0.25721154 0.25187033 0.2729805 0.2636816 0.26130652 0.2565445 0.20941177 0.21182266 0.2278481 0.0 0.090692125 0.06896552 0.0625 0.072463766 0.15 0.13414635 0.2139423 0.37062937
[14] 'Keren_Aghul'          0.25742576 0.25862068 0.23907454 0.2326139 0.23631841 0.25 0.23902439 0.23414634 0.24111675 0.19354838 0.19070904 0.21265823 0.090692125 0.0 0.03782506 0.044619422 0.037647057 0.16397229 0.14754099 0.17321016 0.34168565
[15] 'Gequn_Aghul'          0.26086956 0.2620865 0.2382199 0.23762377 0.24421594 0.2535211 0.2418136 0.2418136 0.24671917 0.19093078 0.18781726 0.21578947 0.06896552 0.03782506 0.0 0.03125 0.024271844 0.13603818 0.13285024 0.18809524 0.3537736
[16] 'Fite_Aghul'           0.26553673 0.26685393 0.26495728 0.24603175 0.25619835 0.25 0.2547945 0.2547945 0.2577031 0.20671834 0.20652173 0.22689076 0.0625 0.044619422 0.03125 0.0 0.021276595 0.14659686 0.13793103 0.18798956 0.3617571
[17] 'Aghul_proper'         0.259542 0.2607595 0.2539267 0.25485438 0.25440806 0.26478875 0.24561404 0.24561404 0.2532637 0.20902613 0.2039801 0.22513089 0.072463766 0.037647057 0.024271844 0.021276595 0.0 0.14489311 0.125 0.1872038 0.35211268
[18] 'Northern_Tabasaran'   0.27166277 0.27272728 0.27941176 0.23640662 0.23970944 0.24462366 0.25829384 0.25829384 0.26108375 0.24115044 0.24121779 0.25609756 0.15 0.16397229 0.13603818 0.14659686 0.14489311 0.0 0.0494382 0.23690204 0.36980307
[19] 'Southern_Tabasaran'   0.2853717 0.28639618 0.28428927 0.23244552 0.23076923 0.24033149 0.25659472 0.25659472 0.2593516 0.24829157 0.24396135 0.2575 0.13414635 0.14754099 0.13285024 0.13793103 0.125 0.0494382 0.0 0.20737328 0.3716216
[20] 'Gyune_Lezgi'          0.3164251 0.3221154 0.27040815 0.24343675 0.25 0.2547945 0.28057554 0.28057554 0.2817955 0.23755656 0.24879228 0.24 0.2139423 0.17321016 0.18809524 0.18798956 0.1872038 0.23690204 0.20737328 0.0 0.3512304
[21] 'Outgroup_Chechen'     0.36130536 0.36194897 0.35 0.38084114 0.37799042 0.3766578 0.3494253 0.35266823 0.35279804 0.35193133 0.3561644 0.35731414 0.37062937 0.34168565 0.3537736 0.3617571 0.35211268 0.36980307 0.3716216 0.3512304 0.0
;
END; [Distances]
