# Supplementary material for: Towards a Formal Genealogical Classification of the Lezgian Languages (North Caucasus): Testing Various Phylogenetic Methods on Lexical Data
Source: PLoS One. 2015 Feb 26;10(2):e0116950. doi: 10.1371/journal.pone.0116950 (PMC4342261; doi:10.1371/journal.pone.0116950)
Supplement: S5 File — (XLSX) [file pone.0116950.s005.xlsx]

## Sheet: Sheet1
Number	Word	Nidzh Udi	Nidzh Udi #	Vartashen Udi	Vartashen Udi #	Archi	Archi #	Kryts (proper)	Kryts (proper) #	Alyk Kryts	Alyk Kryts #	Budukh	Budukh #	Mishlesh Tsakhur	Mishlesh Tsakhur #	Mikik Tsakhur	Mikik Tsakhur #	Gelmets Tsakhur	Gelmets Tsakhur #	Mukhad Rutul	Mukhad Rutul #	Ixrek Rutul	Ixrek Rutul #	Luchek Rutul	Luchek Rutul #	Koshan Aghul	Koshan Aghul #	Keren Aghul	Keren Aghul #	Gequn Aghul	Gequn Aghul #	Fite Aghul	Fite Aghul #	Aghul (proper)	Aghul (proper) #	Northern Tabasaran	Northern Tabasaran #	Southern Tabasaran	Southern Tabasaran #	Gyune Lezgi	Gyune Lezgi #	Outgroup Chechen	Outgroup Chechen #
0		20	0	20	0	20	0	20	0	20	0	20	0	20	0	20	0	20	0	20	0	20	0	20	0	20	0	20	0	20	0	20	0	20	0	20	0	20	0	19	0	20	0
1	all	bütün ~ bütüm	-7	bütün ~ bitun	-7	mˈarči	5	vari	-6	girt	-4	pitin {питин}	-7	gɨrgɨ-n {гыргын}	4	gɨrgɨ-n	4		-1	si-ʔin	1	si-ne-bɨr {синебыр}	1		-1	wari	-8	wari	-8	ǯalːa ~ žalːa	-2	ǯalːa	-2	ǯalːa	-2	warˈi ~ warːˈi	-8	wˈari {вари}	-8	warˈi	-8	d=err-ig {дерриг}	3
2	ashes	žeqː {жекъ}	9	iqː ~ yeqː {икъ ~ йекъ}	10	diqʼːˤ-	13	räq	12	raq	12	req {рехъ}	12	yiqˤ- {йиIхъ, йыIхъ}	11	yɨqːˤ-	11	yɨqːˤ-	11	rɨqˤ- {рыIхъ}	12	rɨqːˤ- {рыIхъ}	12	rɨqˤ	12	ruqːˤ	12	ruqːˤ	12	rüqːʸ	12	ruqːˤ	12	rüqː	12	rˈuqːˤ-u	12	ruqːˤ	12	rüq	12	yuqʼ {юкъ}	11
3	bark	qˤol {хъоъл}	17	qˤol {хъоъл}	17	pˈaqʼut	18	qːabuχ ~ qːabuʁ	-16	qːabuʁ	-16	qːabuʁ {къабугъ}	-16	qʼabɨχ {кьабых}	-16	qʼabɨχ	-16	qʼabɨχ	-16	ǯigal {джигал}	14	ǯigal {джигал}	14	ǯugal	14	gal	17	gužal	15	qːark	17	qːark	17	qːark	17	ɣal	17	ɣal	17	čikːal	14	kewst-ig {кевстиг}	15
4	belly	tapan {тапан}	27	bukun {букун}	23	lˈagi	25	fän	24	fan	24	təpən {тапан}	27	wuxun {вухьун}	28	wuxun ~ wuxɨn	28	uxunʸ	20	uxun {ухьун}	20	ämräz {аьмраьз}	-21	iči	-19	fun	24	fun	24	fun	24	fun	24	fun	24	fun	24	fun	24	rufˈun	26	gay ~ geː {гай ~ гē}	22
5	big	kala {кала}	-36	kala {кала}	-36	dˈoːˤz-u-class	40	bu	37	buʔu	37	boʕlu {богIлу}	39	χe-class-n {херна, хедын}	34	χe-class-n	34	χˤa-class-nʸ	34	qʼux-dɨ ~ qʼux-du {кьухьду}	35	qˤač-dɨ {хъаIчды}	33	qʼʷaxʸ-dɨ	35	ʢaba-ni-r	32	baba-f	38	aHa-f	30	aχˤa-t	31	ʜa-f	30	aχːˤˈi	31	aχˤˈu	31	čʼiqˈi	29	d=oqqa {доккха}	31
6	bird	qːuš {къуш}	-45	qːuš {къуш}	-45	nocʼ	46	qːuš	-45	qːuš	-45	qːuš {къуш}	-45	šitʼʸ {шитIʹ}	43	qːuš	-45	qːuš	-45	naχčir {нахчир}	-47	šey {шей}	-41	šey	-41	ǯaqʼʷ	42		-1	naχšir	-47		-1	qːuš	-45		-1		-1	qːuš	-45	olxazar {олхазар}	44
7	bite	kašˤ-p-sun {кашIпсун}	51	kašˤ-p-sun {кашIпсун}	51	=ˈeqʼːa-	50	kʼɨs-	51	kʼis-	51	kʼusu- {кIусу-}	51	acʼ=akʼʷan- {ацIакIван-}	50	acʼ=akʼʷan-	50	acʼ=okʼon-	50	sɨs aʔ- {сыс ваъас}	48	sɨs haʔ- {сыс гьаькьын}	48	sɨs aʔ-	48	qʼacʼ-aykʼi-	51	qʼacʼ-ikʼa-	51		-1		-1	qʼacʼ-ikʼa-	51	qʼacʼ-ˈar ˈax-	51	qʼacʼ apʼ-	51	kʼˈas-	51	cerg-aš y=oxka {цергаш йохка}	49
7	bite		0		0		0	kʼɨp-	52		0		0		0		0		0		0		0		0		0		0		0		0		0		0		0		0		0
8	black	maˤyi-n {маъйиън}	56	maˤi-n {маъиън}	56	beχːˤˈe-tːu-class	57	läħä	58	leha	58	laʕa {лагIа}	58	kʼarɨ-n {кIарын}	55	kʼaːrɨ-n	55	kʼarɨ-nʸ	55	lɨχˤ-dɨ {лыIхды}	59	lɨχˤ-dɨ {лыIхды}	59	lɨχˤ-dɨ	59	kʼere-r	55	kʼare-f	55	kʼare-f	55	kʼari-t	55	kʼare-f	55	kʼarˈi	55	kʼarˈu	55	čʼulˈaw	53	ʕärž-a {Iаьржа}	54
9	blood	pːi {пIи}	63	pːi {пIи}	63	bi	63	irä-ǯ	62	ira-ǯ	62	ir-d {ирд}	62	e-b {эб}	61	e-b	61	e-bi	61	e-bir ~ ä-bir {эбир ~ аьбир}	61	e-bɨr {эбыр}	61	e-bɨr	61	i	61	iʔ	61	iʔ	61	iʔ	61	iʔ	61	i-wˈi	61	i-fˈi	61	i-wˈi	61	cʼiy {цIий}	60
9	blood		0		0		0		0		0		0	e=b	63	e=b	63	e=bi	63	e=bir	64	e=bɨr	64	e=bɨr	64		0		0		0		0		0	i=wˈi	65	i=fˈi	63	i=wˈi	65		0
10	bone	uqːˤen {уъкъеън}	66	uqːˤen {уъкъеън}	66	lˈekːi	71	kʼäräpʼ	69	kʼarapʼ	69	kʼerepʼ {кIерепI}	69	barkʼʷ {баркIв}	70	barkʼʷ	70	barkʼʷ	70	qʼɨrɨb {кьырыб}	69	qʼɨrɨb {кьырыб}	69	qʼɨrɨb	69	yirkː	68	irkː	67	irkː	67	irkː	67	irkː	67	yˈirkː-i	68	kʼurˈab	69	kʼarˈab	69	däʕaxk {даьIахк}	72
11	breast	šˤaqː {шIаъкъ ~ шаъкъ}	73	aqˤ {аъхъ}	74	χˈatum	77	maχar	78	maχar	78	maχar {махар}	78	koksi {кокси}	-75	koksɨ	-75	koksɨ	-75	mɨχɨr {мыхыр}	78	mɨχɨr {мыхыр}	78	mɨχɨr	78	muχur	78	muχur	78	muχur	78	muχur	78	muχur	78	muχˈur	78	muχˈur	78	χur	76	naːqa {нāкха}	79
12	burn tr.	bokː-b-esun {бокIбесун}	83	bokː-en-b-esun ~ bokː-es-b-esun	83	=ˈokːa- ~ =ˈukːa-	80	uga-	80	ugu-	80	s=ugu-r- {сугур-}	80	gʸ=oxːʷan-aʔ- {гёххьан-аъ-ас, гёйхьван-ейъ-ас}	80	gʸ=oxːan-aʔ-	80	gʸ=oxːan-aʔ- {гёххьан-аъ-}	80	h=ux-a aʔ- {ъудхьа-ъас}	80	h=ux-ä haʔ- {гьудхьаь гьаькьын}	80	l=ikʼ-u aʔ-	80	uršː-ana-	81	ug-a-	80	ugʷ-a-	80		-1	ug-a-	80	ug-ˈ	80	ug-ˈ	80	kːu-	82	d=aːg-oː {дāгō}	80
13	claw (nail)	muχ {мух}	91	muχ {мух}	91	ƛʼontʼˈol	93	mičʼ-ek	90	dirnaχ	-94	dɨrnaʁ {дырнагъ}	-94	xubana {хьубана}	88	xɨwna	87	xɨbɨna	88	xäb ~ xeb {хьеб}	88	xeb {хьеб}	88	xeb	88	kirk	89	kirk	89	kerkʷ	89	kirk	89	kirk	89	šaw	84	šib	85	kek	86	mʕaːra ~ maʕar {мIāра ~ маIар}	92
14	cloud	aso-y {асой}	96	haso {гьасо}	96	diɬːʷ-	103	kʼäbäl	99	kʼapʼal	99	bulut {булут}	-102	gɨmɨlʸ {гымылʹ}	98	gumulʸ ~ gɨmɨlʸ	98	gɨmɨlʸ	98	gɨbul ~ gɨbɨl {гыбыл}	99	gɨbɨl {гыбыл}	99	gɨbɨl	99	qːiri	-100	qːiri	-100	qːiri	-100	amsar	97	qːiri	-100	aˈms-a	97	ǯif	95	cːif	95	marxa {марха}	101
14	cloud		0		0		0		0	ǯif	95		0		0		0		0		0		0		0		0		0		0		0		0		0		0		0		0
15	cold	čaχ {чах}	104	čaχ {чах}	104	χˤˈe-tːu-class	107	s=aʁa-y	106	qːa-y	107	s=aʁa {сагъа}	106	mɨkʼa-n {мыкIан}	108	mɨkʼa-n	108	mɨkʼa-nʸ	108	mɨqʼ-dɨ ~ muqʼ-dɨ {мыкьды}	108	mɨqʼ-dɨ {мыкьды}	108	mɨqʼ-dɨ	108	mikʼ-le-r	108	ruʁu-f	109	ruʁu-f	109	ruʁu-t	109	ruʁu-f	109	aqˤ-lˈi	106	ʁ=ˈaʁu	106	qːa-yˈi	107	šiyla {шийла}	105
16	come	ey- ~ e- {ейсун ~ эйсун}	111	ey- ~ e- {есун ~ ейсун}	111	=ˈaƛi-	114	ʕ=ušχä-	110	ʕ=ašxa-	110	ʕ=ašχa- {гIашха-}	110	q=aʔ- {хъарий}	111	q=aʔ-	111	q=iʔ-	111	class=iʔi {йикьас, йиркьын}	111	class=iʔi {йиркьын}	111	class=iʔi	111	waˤ-y-	118	ad-i-	116	waˤ-	118	ad-a-	116	we-y-	118	ɢˤ-	117	ʁˤ-	117	qːʷe-	117	d=aː-n {дāн}	111
16	come	har-	115	ar-	115	=qˤˈa	117	ʕ=uxu-	112	ʕ=axu-	112	ʕ=axi- {гIахьи-}	112		0		0		0	y=iqʼ-ɨ-r	112	y=iqʼ-ɨ-r	112	y=iqʼ-ɨ-r	112	arg-i-	115		0	ar-i-	115		0	ad-ina-	116	af-ˈ	113	af-ˈ	113	atːˈa-	116		0
17	die	bi-esun {биесун}	123	bi-esun {биесун}	123	=kʼa-	122	qʼäy-	122	qʼäy-	122	s=aqʼa- {сакьа-, саркьар-}	119	q=ikʼ- {хъикIуй}	119	q=ikʼ-	119	q=ikʼ-	119	class=iqʼ-i-r {йикьин}	119	class=iqʼ-i-r {йикьин}	119	class=iqʼ-i-r	119	kʼ-i-	122	kʼʸ-a-	122	kʼ-e-	122	kʼ-e-	122	kʼ-e-	122	yikʼ-	121	yikʼ-	121	r=äqʼˈi-	119	d=al-a {дала}	120
17	die	pːu-r-	123	pːu-r-	123		0		0		0		0		0		0		0		0		0		0		0		0		0		0		0		0		0	qʼˈe-	122		0
18	dog	χˤa {хаъ}	126	χˤa {хаъ}	126	gʷˈači	-125	χʷar ~ χor	127	χʷar	127	χor {хор}	127	χʷaː {хваа}	126	χʷaː	126	χʷayä	126	tɨla {тыла}	-128	tɨlä ~ tɨla {тылаь ~ тыла}	-128	tɨla	-128	χˤuy	126	tula	-128	χuy	126	χuy	126	ʁuy	126	χuy	126	χu	126	kicʼ	125	žʕäla {жIаьла}	-124
19	drink	uʁˤ-sun {уъгъсун}	130	uʁˤ-sun ~ uʁˤ-esun {уъгъсун}	130	cʼˈa-bu-	129	qːɨr-	132	qːir-	132	s=eʁir- {сегъир-, согъуру}	130	ilʸ=oʁ- {илёбгъий, илёдгъий}	130	ulʸ=oʁ-	130	ulʸ=oʁ-	130	class=raʁ- {рагъын}	134	class=raʁ- {рагъин, рагъас}	134	class=raʁˤ-	134	uχ-a-	130	uχ-a-	130	uχ-a-	130	uχ-a-	130	uχ-a-	130	uɢ-ˈ	130	uχ-ˈ	130	qʷa-	131	miyl-a {мийла}	133
20	dry	qːari {къари}	139	qːari {къари}	139	qʼurˈe-tːu-class	139	säʕ-y	135	saʔa	135	saʔa {саъа}	135	qːuru-n {къурун}	139	qːuru-n	139	qːuru-nʸ	139	qːuru-d {къуруд}	139	qːuru-dɨ {къуруды}	139	qːuru-d	139	urqːa-r	137	ruqːu-f	140	ruqːu-f	140	ruqːu-t	140	ruqːu-f	140	yiʒˈi	138	ʁe=yˈecːu	138	qʼurˈa-y	139	d=eqʼ-a {декъа}	136
21	ear	um-uχˤ {уъмуъх}	142	im-uχ	142	oy	141	ibɨr	143	ibur	143	ibir {ибир}	143	kʼɨrɨ {кIыры}	146	kʼɨrɨ	146	kʼɨrɨ	146	ubur {убур}	143	ubur {убур}	143	ubur	143	iwir	144	yabur	145	iwur	144	ibur	143	ibur	143	iw	141	ib	143	yab	145	lerg {лерг}	147
22	earth	očˤal {очъал}	149	kːul {кIул}	150	naqʼʷ	151	nöqʼ	151	neuqʼ	151	noqʼ {нокь}	151	čʼiye {чIийе}	148	nʸaqʼʷ	151	nʸaqʼʷ	151	naqʼʷ {накьв}	151	neqʼʷ {некьв}	151	naqʼʷ	151	rug	152	neqʼʷ	151	rug	152	rug	152	rug	152	rˈug-u	152	rug	152	rug	152	latta {латта}	153
23	eat	uk-sun {уксун}	155	uk-sun {уксун}	155	=kʷan-	160	üʕl-	157	ul-	157	s=oʡul- {соъул-}	157	oxan- ~ oxʷan- {охьан-, эйхьван-}	155	oxan-	155	oxan- {охьан-аз}	155	class=ʔil- {илаьс}	157	il- {лиъин}	157	class=il-	157	ʡutʼ-ala-	158	ʢutʼ-a-	158	Hal-di	157	Hutʼ-a-	158	ʡal-di	157	ˈüd-	158	ipʼ-ˈ	156	ne-	161	d=aʔ-a {даа}	154
23	eat	käy-	159	käy-	159		0		0		0		0		0		0		0	liʔ-	162	liʔ-	162	liʔ-	162		0		0	utʼ-una-	158		0	ʡutʼ-una-	158	ˈuˤpʼ-	156		0	tʼü-	163		0
24	egg	qokːla ~ qoqːla ~ qːoqla {хъокIла ~ хъокъла ~ къохъла}	167	qoqːla ~ χoχla ~ qoqla ~ qːoqːla ~ kokla ~ koχla {хъокъла}	167	gˈenukː-	-168	kusuntʼ	166	kusχuntʼ	166	kusxud {кусхьуд}	166	qʼuqʼ {кьукь}	167	qʼuqʼ	167	qʼuqʼ	167	ʁɨlɨʁ {гъылыгъ}	169	ʁɨlɨʁ {гъылыгъ}	169	ʁɨlɨʁ	169	ʕuraʕa-n	165	ʁˤaraʁa-l	169	ʁaraʁi-l	169	ʁˤaraʁi-l	169	ʁuraʁa-l	169	paːluχˤˈuw ~ peliχˤuw {пелихюв}	171	murtˈa	-170	kːakːˈa	167	hoa {хIоа}	164
25	eye	pul {пул}	173	pul {пул}	173	l-ur	174	ʕül	172	ʕul	172	ʕül {гIуьл}	172	ulʸ {улʹ}	172	ulʸ	172	ulʸ	172	ul {ул}	172	ul {ул}	172	ul	172	il	172	ul	172	ul	172	ul	172	ul	172	ul	172	ul	172	wil	175	bʕärg {бIаьрг}	173
26	fat n.	bošin=čːäyin	176	čːäin	176	may ~ miy	180	mäʔ	180	maʔ	180	maʔ {маъ}	180	maʔ {маъ}	180	maʔa	180	maʔ	180	maʔ {маъ}	180		-1		-1	ħul	177	maw	180	maw	180	maw	180	yaʁ	178	χˤul	179	χˤul	179	maqʼ	181	moħ {мохь}	180
27	feather	maǯa {маджа}	187	kuk	185	cal	184	kʷak	185	kuk	185	qːanət {къанат}	-186	wusun {вусун}	194	kuk-ra	185	wɨsɨn	194	maqˤaq ~ maɢˤaɢ {маIкъаIкъ}	188	pɨy {пый}	-191	maqˤaq	188	purcʼ	193	pincʼ	192	murcʼ ~ purcʼ	189	murcʼ	189	murcʼ	189	ʁik	185	cːikʷ	182	cʼap-ˈur	183	peːlag {пēлаг}	193
27	feather		0	posposkːal	190		0		0		0		0		0		0		0		0		0		0		0		0		0		0		0		0		0		0		0
28	fire	ar-uχ {арух}	197	ar-uχ {арух}	197	ocʼ	196	cʼä	195	cʼa	195	cʼe ~ cʼa {цIе ~ цIа}	195	cʼa {цIа}	195	cʼa	195	cʼa	195	cʼay {цIай}	195	cʼä {цIаь}	195	cʼay	195	cʼa ~ cʼay	195	cʼa	195	cʼa ~ cʼay	195	cʼay	195	cʼa ~ cʼay	195	cʼa	195	cʼa	195	cʼay	195	cʼe {цIе}	195
29	fish	čäli {чаьли}	200	čäli {чаьли}	200	χˤˈabχi	201	balɨʁ	-203	baluʁ	-203	baluʁ {балугъ}	-203	baluʁ {балугъ}	-203	baluʁ	-203	baluʁ	-203	baluʁ {балугъ}	-203	bäluʁ ~ baluʁ {баьлугъ ~ балугъ}	-203	baluʁ	-203	baluʢ ~ baluʁ	-203	čʼekːʸ	199	čʼekʼ	199	baluʁ	-203	čʼekʼ	199	čˈičʼ-i	198	čičʼ	198	ʁed	202	čʼaːra {чIāра}	200
30	fly v.	pur-p-esun {пурпесун}	209	pur-p-esun {пурпесун}	209	pˈarχː-bo-	-209	qː=alqʼon-	207	qː=anqʼʷan-	206	učmi yɨxə-r-i {учми йыхьари ~ йихьари}	-204	ilʸ=eχ- {алихас}	205	alʸ=iχ-	205	alʸ=eχʷ- {алехва}	205	l=äč- {лийчес}	204	l=äš- {лаьйшин}	204	l=ač-	204	al=t=waˤ-y-	212	zawulas=baˤ-	208		-1		-1	hiš-a-	204	tʼi=ʔiχ-ˈ	205	tʼ=iχ-ˈ	205	luw ɣu-	210	leːl-a {лēла}	211
31	foot	tur {тур}	218	tur {тур}	218	aq	213	qːil	216	qːil	216	qːil {къил}	216	qːelʸ {къелʹ}	216	ʁelʸ	216	ʁelʸ	216	ʁil {гъил}	216	ʁil {гъил}	216	ʁil	216	lek	217	lak	217	lek	217	lik	217	läk ~ lek	217	lik	217	lik	217	kʼʷač	214	kog {ког}	215
32	full	b=uy {буй}	220	b=uy {буй}	220	ˈaːcʼu-tːu-class	219	ʕacʼä-	219	ʕacʼa	219	s=əcʼə {сацIа}	219	gʸ=acʼʸiː-n {гяцIийн}	219	gʸ=acʼʸiː-n	219	gʸ=äcʼʸiyi-nʸ	219	acʼɨ-d {ацIыд}	219	l=ecʼi-d {лецIид}	219	acʼɨ-d	219	ʔ=acʼi-r ~ acʼa-r	219		-1	acʼu-f	219	acʼu-t	219	ʔ=acʼu-f ~ acʼu-f	219		-1	ˈacʼu {ацIу}	219	acʼˈa-	219	d=üz-na ~ d=üzz-ina {дуьзна ~ дуьззина}	219
33	give	tad- {тад- ~ тастIун}	230	tad- {тад- ~ тастIун}	230	=ƛo-	229	v=ucʼn-	221	v=ucʼ-	221	yucʼu- {йуцIу-}	225	h=el- {гьилес, гьеле}	224	h=el-	224	h=il- {гьилез}	224	class=w=ɨcʼ- {выс}	221	class=ɨcʼ- {вын}	221	class=w=ɨcʼ-	221	icʼ-an-di-	221	i-ne	222	icʼ-an-di	221	icʼ-ada	221	icʼ-an-di-	221	l=icʼ-ˈ	221	tː=ˈuw- ~ t=ˈuw-	222	ɣu-	227	d=al-a {дала}	224
33	give		0		0		0	vu-	228	vu-	228	yɨvə- {йыва-}	226	h=iw-	222	h=uw-	222		0	class=w-ɨ-r	231	class=w-ɨ-r	231	class=w-ɨ-r	231	i-na-w	222		0	i-na	222	i-na	222	i-na ~ yi-ne	222	d=ˈuɣ-	223		0		0		0
33	give		0		0		0		0		0		0		0		0		0		0		0		0		0		0		0		0		0	du=ʔˈuw-	222		0		0		0
34	good	šahatː ~ šaʁatː ~ šavatː ~ šaːtː {шагьатI ~ шагъатI ~ шаватI ~ шаатI}	233	šel {шел}	232	hibˈa-tːu-class	236	ʁalä	240	ɣala	240	ʕari {гIари}	237	yugu-n {югун}	238	yugu-n	238	yugu-nʸ {югунʹ}	238	y=ɨχ-dɨ {йыхды}	235	h=ɨχ-dɨ {гьыхды}	235		-1	iǯe-r	234	iže-f	234	iže-f ~ iǯe-f	234	iǯi-t	234	iǯe-f	234	iǯˈi	234	uǯˈu {ужжу}	234	qisˈe-n	239	dik-a {дика}	241
35	green	yäšil {йаьшил}	-247	gog-in	-249	oˤlˈow-tːu-class	246	čʼukʼ-ni	243	čʼuk-nu	243	gug {гуг}	-249	čɨˤwa-n {чыIван}	242	čiˤwa-n ~ čuˤwa-n	242	čiˤwa-nʸ	242	šil-dɨ {шилды}	244	šil-dɨ {шилды}	244	šil-dɨ	244	ʢaze-r	245	ʁaze-f	248	ʁaze-f	248	ʁazi-t	248	ʁaze-f	248	čirˈi	244	čru	244	qːacːˈu	248	bäcca-r-a {баьццара}	250
36	hair	pop {поп}	253	pop {поп}	253	čʼˈaːˤri	251	čʼer	251	čʼar	251	čʼer {чIер}	251	čʼaˤr {чIаIр}	251	čʼer	251	čʼar	251	čʼar {чIар}	251	čʼer ~ čʼär {чIер ~ чIаьр}	251	čʼar	251	čʼar	251	čʼar	251	čʼar	251	čʼar	251	čʼar	251	čʼar	251	čʼar	251	čʼar	251	mas {мас}	252
37	hand	kul {кул}	256	kul {кул}	256	kul	256	χäb	255	χab	255	χab {хаб}	255	χɨlʸ {хылʹ}	256	χɨlʸ	256	χɨlʸ	256	χɨl {хыл}	256	χɨl {хыл}	256	χɨl	256	χil	256	χil	256	χil	256	χil	256	ʁil	256	χil	256	χil	256	ʁil	256	kü-g {куьг}	254
38	head	bul {бул}	259	bul {бул}	259	kˈartʼi	258	qʼɨl	258	qʼil	258	qʼɨl {кьыл}	258	kalːʸe {калле}	-258	wukʼulʸ	260	wuqʼulʸ	260	qʼul {кьул}	258	huqʼul {гьукьул}	257	huqʼul	257	kʼil	258	kʼil	258	kʼil	258	kʼil	258	kʼil	258	kʼul	258	kʼul	258	qʼil	258	korta {корта}	258
39	hear	i-bak-sun {ибаксун}	261	i-bak-sun {ибаксун}	261	=kˈo-	266	ix-	262	ixa-	262	ixi- {ихьи-}	262	qː=iːx- {къайхьый}	262	ʁ=iyx-	262	ʁ=iyx-	262	un y=ik- {ун йикис}	263	un y=ɨχˤ- {ун йыIхыIн}	263	un ečʼʷ-	263	daχ xi-	267	un xa-	263	un-i xa-	263		-1	un xa- ~ un-i xa-	263	yik-ˈ	264	yex-ˈ	264	wan že-	268	xaz-a {хаза}	265
40	heart	ukː ~ ükː {укI ~ уькI}	269	ukː {укI}	269	ikʼʷ	269	yikʼ	271	yikʼ	271	yɨkʼ {йыкI}	271	yikʼ {йикI}	271	yikʼʸ	271	yikʼʸ	271	yikʼ {йикI}	271	yikʼ {йикI}	271	yikʼʸ	271	yirkʼʷ	272	irkʼʷ	270	irkʼʷ	270	yirkʼʷ	272	yirkʼʷ	272	yˈukʼ-u	271	yukʼ	271	rikʼ	273	dog {дог}	274
41	horn	muqːˤa {муъкъаъ}	279	muqːˤa	279	bˈatː-	280	käč	275	karč	277	kərč {карч}	277	gač {гач}	275	gač	275	gač	275	kač {кач}	275	kač {кач}	275	kač	275	kʼarč	277	kʼarč	277	kʼarč	277	kʼarč	277	kʼarč	277	kʼarč	277	kʼarč	277	karč	277	maʕa {маIа}	278
41	horn		0	qːˤancː {къаънцI}	276		0		0		0		0		0		0		0		0		0		0		0		0		0		0		0		0		0		0		0
42	I1	zu {зу}	281	zu {зу}	281	zo-n	281	zɨ-n	281	zi-n ~ zi	281	zɨ-n {зын}	281	zɨ {зы}	281	zɨ	281	zɨ	281	zɨ {зы}	281	zɨ {зы}	281	zɨ	281	zu-n	281	zu-n	281	zu-n	281	zu-n	281	zu-n	281	izˈu	282	uzˈu	282	zu-n	281	so {со}	281
42	I2	bezi ~ bez {бези ~ без}	284	bezi {бези}	284	class=is	282		0		0		0	yiz-ɨn {йизын}	283	yiz-ɨn	283		0	yiz-dɨ	283	yiz-dɨ	283	iz-dɨ	282	yaz	283		0		0		0		0	yas	283	yiz	283		0		0
43	kill	be-s-b-esun {бесбесун}	291	be-s-b-esun {бесбесун}	291	=ˈača-	285	qʼäy-	290	qʼäy-	290	atʼu- {атIу-}	288	gʸ=ikʼ- {гʹикIас}	287	gʸ=ikʼ-	287	gʸ=ikʼ- {гʹикIаз, гикIаз}	287	class=iqʼ-i-r {йикьин}	287	class=iqʼ-i-r {йикьин}	287	y=ɨχˤ-ɨ-r	287	kʼ-i-	290	kʼʸ-a-	290	kʼ-e-	290	kʼ-e-	290	kʼ-e-	290	yikʼ-	289	yikʼ-	289	r=äqʼˈi-	287	d=eː-n {дēн}	286
43	kill		0		0		0		0		0		0		0		0		0		0		0		0		0		0		0		0		0		0		0	qʼˈe-	290		0
44	knee	kːaˤkːapː {кIаъкIаъпI}	293	kːeˤkːepː {кIеъкIеъпI}	293	poˤmp	297	pip	298	pip	298	pep {пеп}	298	qʼaraca {кьараца}	295	qʼaraca	295	qʼaraca	295	qʼʷaqʼ {кьвакь}	293	qʼʷaqʼ {кьвакь}	293	qʼʷaqʼ	293	qʼuqʼ	293	qʼʷaqʼʷ	293	qʼʷaqʼʷ ~ qʼuqʼ	293	qʼʷaqʼʷ	293	qʼʷaqʼʷ	293	qʼˈamqʼ-a	294	qʼamqʼ	294	met	296	goː-la {гōла}	292
45	know	a-va-bak-sun {авабаксун}	302	a-ba-bak-sun {абабаксун}	302	sˈini	300	class=äcʼä-	301	class=acʼa-ra ša-r-	301	hacʼə-r- {гьацIар-}	301	class=acʼa {ацIа}	301	class=acʼa-x-	301	class=acʼa-x-	301	class=acʼ- {вацIас, гьацIас}	301	class=äcʼ- {гьаьцIин}	301	class=acʼ-	301	aħa xi- ~ aħa-r xi-	302	ħu-y-e	302	ħa-r xa-	302	aχˤi-r xa-	303	y=aʢa-r xa-	302	aʁˤˈa-di x-	303	aʁˤˈu š-	303	čːi-	299	xaʔ-a {хаа}	304
46	leaf	χazal {хазал}	-308	χazal {хазал}	-308	kʼˈačʼi	308	beš	311	yarpaʁ	-307	yarpaʁ {йарпагъ}	-307	tʼʸelʸe {тIеле}	312	tʼʸelʸe	312	tʼʸelʸe	312	qʼuruqʼ {кьурукь}	310	qʼuruqʼ {кьурукь}	310	qʼuruqʼ	310	cʼaw	305	pʼaˤž	311	pʼaˤž ~ pʼaˤǯ	311	cʼab	306	cʼab	306	kʼˈaǯ-a	308	kʼaǯ	308	beš	311	ɣa {гIа}	309
47	lie	bas-kː-sun {баскIсун}	317	bas-kː-sun ~ bas-kː-esun {баскIсун}	317	=ˈaχa-	313	c=uqʼäl-	313	qː=aqʼal-	313	qː=aqʼal- {къакьал, къалкьал-}	313	qːilʸ=ex- {къалихьас}	313	ʁilʸ=ex-	313		-1	l=uk- {лукус ~ лукас}	313	ow=l=uk- {ов лукун}	313	l=uk-	313	aχ-a-	313	fa=tː=ix-a-	313	aχ-a-	313		-1	a=q=ux-a-	313	da=ʔˈaq-	313	d=ˈaq-	313	qːat=xˈi-	316	ʕ=ill-a {Iилла}	314
47	lie		0		0		0		0		0		0		0		0		0		0	k=utʼ-	315		0	utː=ark-i- ~ ʁ=ark-i- ~ q=ark-i-	314	a=q=ux-a-	313	q=ux-a-	313		0		0		0		0		0		0
48	liver	maˤyin=papaš {маъйин папаш}	320	maˤin=pušˤpuš	319	dilˈikʼ	-323	läħä=läħkän	321	taχul ~ leha=taχul	322	läqʼ {лаькь}	321	kʼɨlʸkʼam {кIылʹкIам}	318	kʼɨlʸkʼam	318	qʼalqʼam	318	laqʼ {лакь}	321	leqʼ {лекь}	321	laqʼ	321	lekʼ	321	lekʼʸ	321	lekʼʸ	321	likʼʸ	321	lekʼʸ	321	lˈikʼ-i	321	kʼarˈu=likʼ	321	läqʼ	321	doʕax {доIах}	322
49	long	boχo-y {бохой}	329	boχo {бохо}	329	ˈaqa-tːu-class	324	ʕaχ-ti	324	ʕaqa	324	ʕapχu ~ hapχu {гIапху, гIабху, гьапху}	325	χɨlʸiː-n ~ χlʸiː-n {хылийн}	328	χɨlːʸiː-n	328	χɨlʸiyi-nʸ	328	χˤulaχ-dɨ {хуIлаIхды}	328	χulːiχ-dɨ {хуллихды}	328	χuleχ-dɨ	328	yirχe-r ~ yerχe-r	327	yarχˤe-f	327	yerχe-f	327	yarχi-t	327	irχe-f	326	yarχˈi	327	yarχˈi	327	yärʁˈi	327	d=eːx-a {деха}	324
49	long		0		0	lˈaːχa-tːu-class	330		0		0		0		0		0		0		0		0		0		0		0		0		0		0		0		0		0		0
50	louse	necː {нецI}	332	necː {нецI}	332	nˈacʼː-	332	liš	334	liš	334	liš {лиш}	334	wixʸ {вихьʹ}	336	wixʸ	336	wixʸ	336	lix {лихь}	335	lix {лихь}	335	lixʸ	335	netː	333	netː	333	netː	333	nitː	333	netː	333	nˈicː-i	332	nicː	332	net	333	meza {меза}	331
51	man	iš-qːar {ишкъар}	339	išu {ишу}	339	bošˈor	342	firi	343	furi	343	furi {фури}	343	adamiː {адамий}	-341	adami	-341	adami	-341	wɨɣɨl {выгыл}	345	wɨɣɨl-dɨ {выгIылды}	345	wɨɣɨl-dɨ	345	ile-r	340	idemi	-341	eremi	-340	edim	-341	idemi	-341	žʷi	337	admˈi	-341	tːim	-344	stag {стаг}	338
52	many	gele {ҝеле, геле}	349	gölö {ҝоьлоь, гоьлоь}	349	nˈaːqʼukan ~ nˈoːqʼukan ~ nˈoːqʼukun ~ nˈaːqʼukun-nu-class	350	parä	-351	χayla	-349	läħ-ki ~ läħ-ki-ǯe {лаьхIки ~ лаьхIкидже}	352	χe-class-adv.class {херра}	348	χe-class-adv.class	348	χˤa-class-adv.class	348	bala {бала}	351	balä {балаь}	351	bala	351	pːara	-351	pːara	-351	pːara	-351	pːara	-351	pːara	-351	aχˤ=čʼʷˈa	346	aχˤu=čʼʷˈiʔ	346	gizˈaf	-347	duqa {дукха}	353
53	meat	yeqː {йекъ}	358	eqː {екъ}	356	aƛʼ	357	yek	358	yak	358	yək {йак}	358	čura {чура}	355	čuru	355	čuroy	355	yak {йак, як}	358	yak {як}	358	yak	358	yakː	358	yakː	358	yakː	358	yikː	358	yakː	358	yˈakː-a	358	yikː	358	yak	358	žiži-g {жижиг}	354
54	moon	χaš {хаш}	359	χaš {хаш}	359	bac	360	väz	360	vaz	360	vəz {ваз}	360	waz {ваз}	362	waz	362	waz	362	waz {ваз}	362	waz {ваз}	362	waz	362	waz	362	waz	362	waz	362	waz	362	waz	362	wˈaʒ-a	362	waz	362	warʒ	363	butt {бутт}	361
55	mountain	b-ur-uχ {бурух}	366	b-ur-uχ {бурух}	366	mul	365	bel	367	daʁ	-369	daʁ {дагъ}	-369	sɨwa {сыва}	364	sɨwa ~ suwa	364	sɨwa	364	sɨw ~ suw {сыв ~ сув}	364	sɨw {сыв}	364	sɨw	364	sːu	364	su	364	su	364	suw	364	su	364	siw	364	siw	364	daʁ	-369	lam {лам}	368
56	mouth	žˤomo {жIомо}	371	žˤomo-χ {жIомох}	371	sːob	372	siv	372	siy	370	siv {сив}	372	ɣalʸ {гIалʹ}	374	ɣalʸ	374	ɣalʸ	374	ɣal {гал}	374	ɣal {гIал}	374	ɣal	374	siw	370	sib	372	siw	370	siw	370	siw	370	ˈužʷ-u	373	ušʷ	373	siw	370	baga {бага}	375
57	name	cːi {цIи}	376	cːi {цIи}	376	cʼor	377	tɨr	379	tur	379	tur {тур}	379	do {до}	378	do	378	do	378	dur {дур}	379	dur {дур}	379	dur	379	tːur	379	tːur	379	tːur	379	tːur	379	tːur	379	ʒur	377	čːʷur	377	tʼar	379	cʼe {цIе}	376
58	neck	ozan {озан}	380	ozan {озан}	380	oˤčʼ-lˈekːi	380	gardan	-382	gardan	-382	gərdən {гардан}	-382	gardan {гардан}	-382	gardan	-382	gardan	-382	gardan {гардан}	-382	gardan {гардан}	-382	gardan	-382	gardan	-382	gardan	-382	gardan	-382	gardan	-382	gardan	-382	gardˈan	-382	gardˈan	-382	gardˈan	-382	worta {ворта}	-383
58	neck		0	qːoqː {къокъ}	381		0		0		0		0		0		0		0		0		0		0		0		0		0		0		0		0		0		0		0
59	new	täzä {таьзаь}	-389	ini {ини}	386	macʼˈa-tːu-class	388	cʼiyä	384	taza	-389	təzə {таза}	-389	cʼʸe-class-n {цIедын}	384	cʼʸe-class-n	384	cʼʸe-class-nʸ	384	cʼin-dɨ {цIинды}	385	cʼin-dɨ {цIинды}	385	cʼin-dɨ	385	cʼeye-r	384	cʼaye-f	384	cʼeye-f	384	cʼayi-t	384	cʼeye-f	384	cʼeyˈi	384	cʼiyˈi	384	cʼeyˈi	384	kerla {керла}	387
60	night	šü {шуь}	390	šu {шу}	390	ˈišː-	391	yif	394	yif	394	yuǯə-n-ǯiǯ {йуджанджидж, йудженджидж}	393	χˤam {хаIм}	395	χˤam	395	χˤam	395	wɨš ~ wuš {выш ~ вуш}	397	yüš ~ yuš {йуьш ~ йуш}	393	wɨš	397	išːʷ	391	ʢuš	391	ʡüš	391	üxʸ	392	ʡüš	391	yˈižʷ-i	393	yišʷ	393	yif	394	büysa {буьйса}	396
61	nose	boχˤmoʁ {боъхмоъгъ}	404	boχˤmoʁ {боъхмоъгъ}	404	muč	401	miʔel	402	maʔal	402	meʔel {меъел}	402	qow {хъов}	399	quš	398	qow	399	xex {хьехь}	400	xex {хьехь}	400	xexʸ	400	qˤuq	400	qˤuq	400	qʷeqʷ ~ qüqʸ	400	qʷeqʷ	400	qeqʷ	400	qˤaq	400	qˤuq	400	ner	403	mara {мара}	402
61	nose		0		0		0		0		0		0		0	qow	399		0		0		0		0		0		0		0		0		0		0		0		0		0
62	not	te- {те-}	406	te- {те-}	406	=tʼu	406	d-ä-class	406	d-a-class	406	d-ə-class {да-}	406	dʸe-š {деш}	406		-1	dʸi-ʔ {диъ}	406	di-š {диш}	406	di-š {диш}	406		-1	=da	406	=da	406	=da	406	=da	406	=da	406	da-r	406	da-r	406	=č	405	ca {ца}	405
63	one	sa {са}	407	sa {са}	407	ˈosː-	408	sa-class	407	sa-class	407	sə-class {са-}	407	sa ~ sa-class-lʸe {са, салле}	407	sa ~ sa-class-lʸe	407	sa ~ sa-class-lʸä	407	sa {са}	407	sä {саь}	407	sa	407	sːa-r	407	sa-d	407	sa-d	407	sa-d	407	sa-d	407	sa-class	407	sa-class	407	sa	407	cħaʔ {цхьаъ}	407
64	person	amd-ar {амдар}	-410	adam-ar {адамар}	-413	adˈam	-413	admi	-413	adami	-413	idmi {идми}	-413	insan ~ iːsan {инсан}	-411	insan	-411	insan	-411	edemi ~ ädämi {эдеми ~ аьдаьми}	-413	edemi {эдеми}	-413	edemi	-413	insan	-411		-1	insan	-411		-1	insan	-411	ermˈi {эрми}	-412	edmˈi {эдми}	-413	insˈan	-411	stag {стаг}	409
65	rain	aʁa-la {агъала}	416	aʁa-la {агъала}	416	χːˤel	417	čʼebi-ǯ	414	čʼebi-ǯ	414	məf {маф}	418	gʸ=oʁiː {гёгий}	416	gʸ=oːʁiː	416	gʸ=eʁu-y	416	h=uʁa-l ~ uʁa-l {гьугъал}	416	h=uʁa-l {гьугъал}	416	h=uʁa-l	416	uʢa-l	415	uʁa-l	416	uʁa-l	416	uʁa-l	416	uʁa-l	416	marx	419	marx	419	marf	419	doɣa {догIа}	420
65	rain		0		0		0		0		0		0		0		0		0		0		0		0		0		0		0	marf	419		0		0		0		0		0
66	red	čːˤočːˤa {чоча}	421	čːˤočːˤa {чоча}	421	yˈaˤtʼan-nu-class	-426	iri	424	iuru	424	al {ал}	-424	čʼara-n {чIаран, чIаIран}	423	čʼera-n	423	čʼara-nʸ	423	ir-dɨ {ирды}	424	ir-dɨ {ирды}	424	ir-dɨ	424	ire-r	424	ire-f	424	ire-f	424	iri-t	424	ire-f	424	irˈi	424	ürˈu	424	yarˈu	425	cʼeːn {цIēн}	422
67	road	yaqː {йакъ}	427	yaqː {йакъ}	427	dˈeqʼːˤ-	430	riχ	429	riχ	429	riχ {рих}	429	yaqːˤ- {йаIхъ, йаIххъ-}	427	yaqːˤ-	427	yɨqːˤ-	427	raqˤ {раIхъ}	429	raqˤ {раIхъ}	429	raqˤ	429	raqːˤ	429	raqːˤ	429	reqːʸ	429	raqːˤ	429	räqː ~ reqː	429	rˈaqːˤ-a	429	raqːˤ	429	räq	429	neqʼ {некъ}	428
68	root	tum ~ tüm {тум}	436	tum {тум}	436	mˈarχːu	-435	kuk	-433	kuk	-433	kuk {кук}	-433	kok {кок}	-433	kokː-	-433	kok	-433	ʁʷab {гъваб}	434	ʁʷab {гъваб}	434	ʁʷab	434	marʡ	435	marqʷˤ	435	märʡ	435	marʔ	435	märʡ	435	ǯuw	431	čːiw	431	duwˈul	437	oːra-m {ōрам}	432
69	round	kːankːoroy {кIанкIорой}	441	kːakːanikː {кIакIаникI}	440	gukːˈi-tːu-class	-440	gurgu-m	442	bembeleɢʷatʼa	443	gungu-r-tʼi ~ gungu-lu-tʼi {гунгуртIи}	441	gɨlʸgɨlʸe-n {гылʹгылен}	442	gɨrgara-n	442	top-xʸilʸi-nʸ	445	ruʁ-ud {ругъуд}	444	gɨrg-ɨ-n-dɨ {гыргынды}	442	ruʁu-d	444	al=arc-ni-r	438	gilg-e-n-f	442	gilg-e-n-f ~ girg-e-n-f	442	gug-mi-t	440	girg-e-n-f	442	cʼˈi=gurgu-mi	442	gerg-mˈi	442	el=qːʷˈe-y {элкъвей}	439	gorga {горга}	442
69	round		0		0		0		0		0		0		0		0		0		0		0		0	tʼaˤrlič	446		0		0	al=urcu-t	438		0		0		0		0		0
70	sand	qːum {къум}	-451	ša {ша}	448	sˈarsi	450	qːum	-451	qːum	-451	qːum {къум}	-451	qːum {къум}	-451	qːum	-451	qːum	-451	šim ~ šum {шим}	449	qːum {къум}	-451	qːum	-451	qːum	-451	qːum	-451	qːum	-451	qːum	-451	qːum	-451	ɢum	-451	ʁum	-451	qːum	-451	ɣum {гIум}	-451
70	sand		0		0		0		0		0		0		0		0		0	secʼ {сецI}	447		0		0		0		0		0		0		0		0		0		0		0
71	say	neχ- {нех-}	459	eχ- {ех-}	453	bo-	460	l=u-	452	l=i-yi	452	yuʔu- {йуъу-}	456	eh- {эгьес, ивгьес}	452	ih-	452	ih- {игьез}	452	class=ux- {гьухьус}	453	class=ux- {гьухьун}	453	class=ux-	453	kː-a-	458	aʁ-a-y-	453	aʁ-a-	453	aʁ-a-	453	aʁ-a-y-	453	kʼ-	458	kʼ-	458	l=uhˈu-	452	aːl-a {āла}	455
71	say	p-	460	p-	460	wa-r-	461	l=ip-	454	l=ip-	454	yɨpə- {йыпа-}	457	iwh-	452	uwh-	452		0		0		0		0	p-una-	460	p-una-	460	p-una-	460	up-una-	454	p-una-	460	p-	460	p-	460		0		0
72	see	akː-sun {акIсун}	463	akː-sun {акIсун}	463	=ˈakːu-	463	irqi-	464	irqi-	464	irqi- {ирхъи-}	464	qː=aǯ- {къаджес}	462	ʁ=ež-	462	ʁ=až-	462	h=agʷ- {гьагвас}	463	ʁ=ägʷ- {гъаьгун}	463	h=agʷ-	463	raqːˤ-a-	466	agʷ-a-	463	agʷ-a-	463	agʷ-a-	463	agʷ-a-	463	aɢːˤ-ˈ	463	raqːˤ-ˈ	466	akːʷˈa-	463	ga-n {ган}	465
72	see		0		0		0		0		0		0		0		0		0		0		0		0		0		0		0		0		0		0		0		0		0
73	seed	cil {цил}	468	cil {цил}	468	ɬːʷinː-	471	tum	-473	tum	-473	tum {тум}	-473	toχum {тохум}	-472	dʸenʸe	-474	dʸenʸe	-474	suk {сук}	467	tuχum {тухум}	-472	tuχum	-472	tum	-473	tum	-473	tum	-473	tum	-473	tum	-473	tum	-473	tum	-473	fin	470	hu {хIу}	469
74	sit	arc-esun {арцесун}	477	arc-esun {арцесун}	477	qʼˈeˤyqʼi-	479	äs=qʼʷan-	480	as=qʼʷan-	480	aqʼol- {алкьол-, акьул-}	476	gʸ=iːʔar {гюъарас}	477	gʸ=iyar ~ gʸ=uʔor	477	gʸ=iʔor-	477	s=uqʼʷ- {сукьус ~ сукьас}	476	s=iqʼ- {сикьун}	476	s=iqʼʷ-	476	a=wqʼ-a-	481	iqʼʷ-a-	476	iqʼʷ-a-	476	üqʼʷ-e-	476	eqʼʷ-a-	476	de=ʔˈeʔ-	475	č=ˈeʔ-	475	az=ˈuqʼ-	476	xiʔ-na ʕan {хиъна Iан}	478
75	skin	tːol {тIол}	491	tːol {тIол}	491	qal	487	leʕ	490	ʕič	483	läʕ {лаьгI}	490	qːekʷa {къеква}	484	ʁekʷa	484	qʼabɨχ {кьабых}	486	liʔ {лиъ}	490	qʼɨdiqʼ {кьыдикь}	488		-1		-1	χam	485	qʼareqʼ	487		-1	χam	485	qʼiriqʼ	487	χam {хам}	485	χam	485	neʕ {неI}	489
75	skin		0		0		0		0		0		0		0		0		0	qːɨdɨqʼ {къыдыкь}	488		0		0		0		0		0		0		0		0		0		0	cʼoːka {цIōка}	482
76	sleep	bas-kː-sun	496	nepː-aχ-e-sun {непIахесун}	495	ˈaχu-ke-	493	aχar-	493	aχar-	493	aχar- {архар-, ехир-}	493	qː=iːsan- {къийсан-}	492	ʁilʸ=ex-	493	ʁalʸ=ix- {гъалихьаз}	493	s=aχ- {сахас}	493	s=aχ- {сахын}	493	s=aχ-	493	aχ-a-	493	ʁ=arx-a-	494	aχ-a-	493	ʁ=arx-a-	494	ʁ=arx-a-	494	ɢaʔ=ˈaχ-	493	aːχ-ˈ	493	k=usˈu-	492	nab yan {наб ян}	495
76	sleep		0		0		0		0		0		0		0		0		0		0		0		0	ʢ=ark-i-	494		0		0		0		0		0		0		0		0
77	small	micːikː {мицIикI}	503	kːicːi {кIицIи}	500	tʼˈi-tːu-class	506	silä	498	sila	498	mikʼe {микIе}	504	kʼɨlʸi-n {кIылин}	502	kʼɨlʸɨ-n	502	kʼɨlʸi-nʸ	502	kʼaʔ-dɨ {кIаъды}	501	kʼa-dɨ {кIады}	501	kʼɨʔ-dɨ	501	icʼi-r	499	bicʼi-f	505	bicʼi-f	505	bicʼi-t	505	bicʼi-f	505	bičʼːʷˈi ~ bičʼʷˈi	505	bicʼˈi	505	ʁʷačʼˈi	500	žima {жима}	497
78	smoke	kːüyin ~ kːüyün {кӀуьйин ~ кӀуьйуьн}	509	kːuin {кӀуин}	509	huqʼ	507	firmi	511	ximi	508	xim {хьим}	508	kuma {кума}	508	kuma	508	kuma	508	xum {хьум}	508	xum {хьум}	508	xum	508	kum	508	kum	508	kum	508	kum	508	kum	508	kum	508	kum	508	ɣum	508	kʼur {кIур}	510
79	stand	čur-p-sun {чурпсун}	513	čur-p-esun	513	=ˈoci-	514	qː=atʼäl-	516	qː=atʼal-	516	qː=atʼəl- {къатIал, къалтIал-}	516	ilʸ=ozar ~ ilʸ=ozʷar {илёйзар-}	514	ulʸ=ozar	514	ulʸ=ozar-az	514	l=uz- {лузас}	514	l=uz- {лузун}	514	χˤɨʁ=ɨχ-	515	a=ʢ=z-a-	512	ʁ=uz-a-	514	ʁ=uz-a-	514		-1	ʁ=uz-ana-	514	di=ʔˈiɢ-	515	di=yiʁ-ˈ	517	aqːʷ=ˈaz-	514	latt-a {латта}	518
80	star	mučːˤuli {мучули}	528	qabun {хъабун}	526	χːˤolˈoš=qˤan	525	ħäčʼ	520	hačʼ	520	ħačʼ {хIачI}	520	χˤanʸe {хаIне}	525	χˤanʸe	525	χˤanʸe	525	χˤad-ey ~ χˤad-iy {хаIдий}	527	χˤad-ey {хаIдей}	527	χˤad-ey	527	ħar	521	ħad	522	ħad	522	χˤad	527	ʢad	522	χˤay {хяй}	524	χˤaǯ	523	ʁed	527	seːda {сēда}	519
81	stone	žˤe {жIеъ}	529	žˤe {жIеъ}	529	čʼelˈe	530	χud	534	dahar	536	qːaye {къайе}	-532	qːaye {къае}	-532	qːaye	-532	qːayä	-532	duχ-ul {духул}	535	duχ-ul {духул}	535	dahar	536	ʢʷan	531	ʁʷan	533	ʁʷan	533	ʁʷan	533	ʁʷan	533	ɢan	533	ʁʷan	533	qːʷan	533	tʼulg {тIулг}	536
81	stone		0		0		0		0		0		0		0		0		0		0		0		0		0		0		0		0		0		0		0		0		0
82	sun	beʁˤ {беъгъ}	538	beʁˤ {беъгъ}	538	barq	539	viraʁ	539	varaʁ	539	viraʁ {вирагъ}	539	werɨʁ {верыгъ}	542	wirɨʁ	542	wiriʁ	542	wirɨʁ {вирыгъ}	542	wiriʁ {виригъ}	542	wiriʁ	542	raʢ	540	raʁ	541	raʁ	541	raʁ	541	raʁ	541	rˈiɢ-i	541	riʁ	541	raʁ	541	malx {малх}	537
83	swim	üzmüš-sun {уьзмуьшсун}	-547	üzmiš-b-esun	-547	ɬːan-a-	551	üzmiš xi-	-547	šina ar-	-545	üzmi yɨxə-r-i {уьзми йыхьари ~ йихьари}	-547	yuzgʸi haʔ- {юзги гьаий}	-548	yüzmiš-x-	-548	uzmiš-x-	-547	xed haʔ- {хьед гьаъас}	549	xed haʔ- {хьед гьаькьын}	549		-1	sirnaw aqʼa-	-546		-1	samah aqʼa- ~ sameh aqʼa-	-544		-1	salaw aqʼa-	-546	čʼučʼurufˈan apʼ-	543	sirnˈaw apʼ- {сирнав апIуб}	-546	sirnˈaw-	-546	neːka dan {нēка дан}	550
84	tail	ožˤil ~ ožˤul {ожIиъл ~ ожIул}	555	ožˤil {ожIиъл}	555	oˤč	555	ǯi	552	ǯiy	552	ǯi-bir {джибир}	552	bɨˤtːʸ- {быIтʹ}	556	bɨˤtːʸ-	556	bɨˤt	556	ǯɨbɨr ~ ǯubur {джыбыр ~ джубур}	554	ǯibɨr {джибыр}	554	ǯɨbɨr	554	ruǯ	557	ruž	557	ruǯ	557	rügʸ	558	ruǯ	557	rˈiǯʷ-i	557	riǯʷ	557	tːum	-559	cʼoga {цIога}	553
85	that	tːe {тIе}	563	tːe {тIе}	563	to-class	563	lä	562	la	562	a=la {ала}	562	še-n ~ hoː=še-n {шен, гьо̄шен}	560	še-n	560		-1	ti {ти}	563	ti-n-dɨ {тинды}	563		-1	ti-me	563	ti	563	te	563	ti	563	te	563	du-mu	563	du-mu	563	a=tʼˈa	563	dʕaː-ra {дIāра}	563
85	that	šo {шо}	560		0		0		0		0	a-la {ала}	561		0		0		0		0		0		0		0		0		0		0		0		0		0	a-tʼˈa	561		0
86	this	mo {мо}	566	me {ме}	566	ya-class	565	li	567	lu	567	u=lu ~ o=lu {улу ~ олу}	567	i-n ~ ha=y-n {ин, гьайн}	564	i-n ~ ha=y-n	564		-1	mi {ми}	566	mi-dɨ {миды}	566		-1	mi-me	566	mi	566	me	566	mi	566	me	566	mu ~ mu-mu	566	mu	566	i	564	ha-ra {хIа-ра}	564
86	this		0		0		0		0		0	u-lu ~ o-lu {улу, олу}	564	ma-n ~ ha=ma-n {ма ~ гьаман}	566	ma-n ~ ha=ma-n	566		0		0		0		0		0		0		0		0		0		0		0		0		0
87	thou1	hu-n {гьун}	568	u-n {ун}	568	u-n	568	vu-n ~ vɨ-n	572	vu-n	572	vɨ-n {вын}	572	ʁu {гъу}	571	ʁu	571	ʁu	571	wɨ {вы}	573	ʁu {гъу}	571	wɨ	573	wu-n	573	wu-n	573	wu-n	573	wu-n	573	wu-n	573	iwˈu	568	uwˈu	568	wu-n	573	ħo {хьо}	568
87	thou2	vi {ви}	572	vi {ви}	572	wi-t	573		0		0		0	yiʁ-ɨn {йигъын}	570	wa-s-ɨn	573	yɨʁˤ-ɨn	570		0	yuʁ-dɨ	570		0	yaw-ir ~ yaw	569		0		0		0		0	yaw	569	yaw	569		0		0
88	tongue	muz {муз}	574	muz {муз}	574	mac	574	mez	574	mez	574	mäz ~ mez {маьз ~ мез}	574	miz {миз}	574	miz	574	miz	574	miz {миз}	574	miz {миз}	574	miz	574	mez	574	mez	574	mez	574	miz	574	mez	574	mˈilʒ-i	575	melʒ ~ melz	575	meʒ	574	mott {мотт}	576
89	tooth	ul-uχ {улух}	580	ul-uχ {улух}	580	sotː-	579	sil	578	sil	578	sil {сил}	578	sʸilʸi {сили}	578	sʸilʸi	578	sʸilʸi	578	sɨl-ab {сылаб}	578	sɨl-ab {сылаб}	578	sɨs	577	selew	578	sileb	578	selew ~ silew	578	silib	578	sileb	578	sˈilb-i	578	slib	578	sas	577	cerg {церг}	578
90	tree	χod {ход}	586	χod {ход}	586	qʷˈatʼi	586	dar	587	kʼina	584	dər {дар}	587	yiw {йив}	582	yɨw ~ yuw	582	yiw	582	χuk {хук}	583	χuk {хук}	583	χuk	583	kʼur	585	kʼur	585	kʼur	585	kʼur	585	kʼur	585	har	581	har	581	tːar	587	ditt {дитт}	588
90	tree		0		0		0		0		0		0		0		0		0		0		0		0		0		0		0	dar	587		0		0		0		0		0
91	two	pːaˤ {пIаъ}	592	pːaˤ {пIаъ}	592	qʼʷˤe	591	qʼʷa-class	591	qʼʷa-class	591	qʼa-class {кьа-}	591	qʼˤo-class ~ qʼˤo-class-lʸe {кьоI-}	591	qʼˤo-class-lʸe	591	qʼˤo-class-lʸä	591	qʼʷˤa-class {кьваIд}	591	qʼʷˤa-class {кьваIд}	591	qʼʷˤa-class	591	qʼˤu-r	591	qʼˤu-d	591	ʡa-d	590	qʼˤu-d	591	ʡu-d	590	qʼˤu-class	591	qʼˤu-class	591	qʼʷe	591	šiʔ {шиъ}	589
92	walk (go)	ta=y- {тайес ~ тайсун}	597	ta=y- {тайес ~ тайсун}	597	=ˈoqˤe-	596	č=ä-r-	595	č=a-r-	595	č=aʁa-r- {чагъар-}	596	aˤlʸ=ha- {алʹгьааIс}	595	aˤl=h-	595	alʸ=h- {алʹгьаз}	595	class=iʔi {йирхьас, йыхьын}	595	class=iʔi {гьыхьын}	595	class=iʔi	595	waˤ-y-	601	baˤ-y-	600	waˤ-	601	ʁʷˤa-	599	we-y-	601	aɢˤ-ˈ	596	aʁˤ-ˈ	596	šu-	593	d=ax-a {даха}	596
92	walk (go)	ta=c-	593	ta=c-	593		0	=ix-	596	yixi-	598	v=ixi- {вихьи}	596	akʼɨn ~ h=akʼɨn {акIын, гьакIын}	596	h=akʼɨn	596		0	class=ɨx-ɨ-r	596	class=ɨx-ɨ-r	596	class=ɨx-ɨ-r	596		0	š-une	593	uš-una	594		0	uš-una	594	ˈuš-	594	ˈuš-	594		0		0
92	walk (go)		0		0		0		0		0		0	ɨqːˤ- ~ uqːˤ- {ыIххъас, уIххъас}	596	ɨqːˤ-	596		0		0		0		0		0		0		0		0		0		0		0		0		0
93	warm (hot)	gam {гам}	-607	gam {гам}	-607	ʁilˈi-tːu-class	-609	ɣɨr	609	ɣira	609	feye ~ feyi {фейе, фейи}	611	qːˤuma-n {къуIман}	607	ʁˤuma-n	607	ʁˤuma-nʸ	607	siɣ-ɨd {сигыд}	602	siɣ-dɨ {сигIды}	602	siɣ-ɨd	602	uʕa-r	604	ibʢa-f	606	iwa-f	604	ʁˤabi-t	608	ibʢa-f	606	manˈi	-610	manˈi	-610	čimˈi	603	d=owx-a {довха}	605
94	water	χe {хе}	616	χe {хе}	616	ɬːanː-	620	xäd	619	xad	619	xəd {хьад}	619	xʸan {хьян}	617	xʸan	617	xʸan	617	xed {хьед}	619	xed {хьед}	619	xed	619	šer	613	xitː-	619	xer	618	xitː-	619	xetː-	619	šay	612	šid	614	yad	615	xi {хи}	616
95	we1	ya-n {йан}	626	ya-n {йан}	626	ne-n / nˈen-tʼ-u	629	ži-n	621	ži-n	621	yi-n {йин}	626	ši {ши}	621	šɨ	621	ši ~ ši-bi	621	ye ~ yä {йе}	626	ži {жи}	621	ye	626	či-n	621	či-n	621	či-n	621	či-n	621	či-n	621	ičˈu	622	učˈu	622	ču-n	621	txo {тхо}	631
95	we2	beši ~ beš {беши ~ беш}	630	beši {беши}	630	class=olˈo / lˈa-class-u	624	yi-n	626	yi-n	626		0	yiš-ɨn {йишын, йишин}	625	yiš-ɨn	625		0	yix-dɨ	627	yi {йи}	626	ixʸ-dɨ	623	ši-n	621	xi-n	628	xi-n	628	xi-n	628	xi-n	628	ixˈu	623	uxˈu	623		0	way {вай}	632
96	what	hi-kːä {гьикIаь}	634	e-kːa {екIа}	634	hˈa-ni	634	ši	633	ši	633	ši {ши}	633	hi=ǯoː {гьиджо̄}	633	hi=žoː ~ hu=žoː ~ žoː	633	ha=ži-way	633	ši-w {шив}	633	ši-w {шив}	633	ši-wi	633	fi	636	fi	636	fi	636	fi	636	fi	636	fi	636	fu	636	wu=č	633	hun {хIун}	635
96	what		0		0		0		0		0		0		0		0		0	ši=w	637	ši=w	637	ši=wi	637		0		0		0		0		0		0		0	wu-č	637		0
97	white	macːi {мацIи}	641	macːi {мацIи}	641	čʼuˤbˈa-tːu-class	639	läzɨ	642	luzu	642	luzu {лузу}	642	ǯagʷara-n {джагваран}	638	ǯagʷara-n	638	ǯagʷara-nʸ	638	ǯagʷar-dɨ {джагварды}	638	ǯegʷär-dɨ ~ ǯagʷar-dɨ {джегваьрды ~ джагварды}	638	ǯagːʷar-dɨ	638	ǯagʷari-r	638	žagʷar-f	638	ǯagʷar-f	638	žagʷar-t	638	ǯagʷar-f	638	liʒˈi	642	lizˈi	642	lacːˈu	642	kʼay-n {кIайн}	640
98	who	šu {шу}	643	šu {шу}	643	kʷi	645	tiy ~ ti	648	ti	648	tu {ту}	648	ha=šːu {гьащу}	643	hu=šːiː ~ ha=šːu	643	ha=šːu	643	wu=š ~ wɨ=š {вуш ~ выш}	643	wɨ=š {выш}	643	hu=ši	643	fu=š	643	fi=š	643	fi=š	643	fi=ǯ ~ fi=ž	643	fu=š	643	hu=žˈu ~ hu=ž	643	fu=ž	643	wu=ž	643	mi-la {мила}	646
98	who		0		0		0		0		0		0		0		0		0	wu-š	649	wɨ-š	649	hu-ši	644	fu-š	647	fi-š	647	fi-š	647	fi-ǯ ~ fi-ž	647	fu-š	647	hu-žˈu	644	fu-ž	647	wu-ž	649	ħa	644
99	woman	čuː-χ ~ čuh-uχ ~ ču-b-uχ ~ ču-p-uχ ~ ču {чух ~ чугьух ~ чубух ~ чупух}	650	ču-b-uχ ~ či-b-uχ {чубух}	650	ɬːonː-ˈol	659	χɨnɨb	654	χinib	654	heǯ ~ ħeǯ {гьедж, хIедж}	-652	xunašːe {хьунаще}	654	xunašːe	654	xunašːe	654	xɨdɨl-dɨ {хьыдылды}	657	xɨdɨl-dɨ {хьыдылды}	657	xɨdɨl-dɨ	657	χewe-r	653	xir	656	xir	656	xir	656	xir	656	šiw	650	χpːi-r	655	pːab	658	zud-a {зуда}	651
100	yellow	nešˤ-um {неъшIум}	667	nešˤ-um {неъшIум}	667	χˈaχa-tːu-class	662	cʼari	661	qʼalːi	664	sozə {соза}	660	zɨrgɨ-n {зыргын}	-661	ʁˤubɨ-n ~ ʁˤɨbɨ-n	663	dɨraqʼɨ-nʸ	668	qːˤɨb-dɨ {къыIбды}	663	dɨraqʼ-dɨ ~ daraqʼ-dɨ {дыракьды ~ даракьды}	668	daraqʼ-dɨ	668	qeqe-r	662	qˤuqe-f	662	qäqä-f ~ qeqe-f	662	qˤuqi-t	662	qüqe-f	662	ɢarχˈi	664	ʁatχˈu	665	qʸpːˈi	663	moːž-a {мōжа}	666
100	yellow		0		0		0		0		0		0	qːˤɨbɨ-n	663	zɨrɣɨ-n	-661		0		0		0		0		0		0		0		0		0		0		0		0		0
101	far	aχˤi-l {аъхиъл}	669	aχˤi-l {аъхиъл}	669	ˈaχ-ši	669	yuqː-ta	670	iχ-ta	669	yɨχ-ta {йыхта}	670	aqʼˤa-na {акьаIна}	669	aqʼˤa-na	669	aqʼˤa-na	669	χɨr-ɨd-a {хырыда}	673	χɨr-ɨd-ä {хырыдаь}	673	χɨr-ɨd-ɨ	673	warχa-ʔ ~ warχa-l	674	warχa-ʔ ~ warχa-l	674	warχa-ʔ ~ warχa-l	674	warχa-d ~ warχa	674	warχa-l	674	yarχu-lˈa	671	yarχʷ-lˈa	671	yarʁˈa-l	671	geːna-ra {генара}	672
102	heavy	biʁˤi ~ biˤhi ~ bɨʁˤɨ {биъгъиъ ~ биъгьиъ ~ быъгъыъ}	683	biˤ ~ bɨˤ {биъ ~ быъ}	682	class=ˈiʁʷˤ-du-class ~ class=ˈiʁˤ-du-class	677	ʕakʼ	677	ʕarkʼa	678	herkʼi {гьеркIи}	678	yiqʼˤɨ-n {йиIкьын, йыIкьын}	679	yɨqʼˤɨ-n	679	yɨqʼˤɨ-nʸ	679	yuqʼˤ-dɨ {юкьIды}	679	yuqʼˤ-dɨ {йуIкьды}	679	yuqʼˤ-dɨ	679	ʁeʁe-r	681	yarqʼʷˤe-f	680	ʡürʡä-f	678	qːaqːi-t	681	qːeqːe-f ~ qːiqːe-f	681	aqʼˤˈi	677	ʁaʁˈi	681	zalˈan	675	d=ez-a {деза}	676
102	heavy		0		0		0		0		0		0		0		0		0		0		0		0		0		0	qːeqːe-f	681		0		0	ɢaɢˈi	681		0		0		0
103	near	išˤa ~ ɨšˤa {иъшIа ~ ыъшIа}	684	išˤa {иъшIа}	684	ɬːʷa-k	690	müqʼo-v ~ möqʼö-v	686	miqʼe-ʕ	686	bədə ~ bodə {бада, бода}	689	dʸolʸe-s ~ dʸolʸe-s-wallʸe ~ dʸolʸe-s-class {дёлес-на}	691	dʸelʸe-s	691	dʸolʸe-s-class	691	beg-ed-ä ~ bey-d-ä ~ bey-d-e {бейдаь ~ бейде}	688	bex-d-ä ~ bex-d-e {бехьдаь ~ бехьде}	688	bey-d-ɨ	687	bugu-h	688	muqʼu	686	bugu-li-h ~ bugu-li-w	688	muqʼu	686		-1	bagˈa-x	688	bagˈa-x	688	maqʼʷa	686	gerga-ra {гергара}	685
103	near		0		0		0		0		0		0		0		0		0		0		0		0		0		0		0	bagu	688		0		0	ʁʷalˈa-q	685		0		0
104	salt	el {ел}	692	el {ел}	692	ˈorχˤi	692	qʼel	694	qʼel	694	qʼel {кьел}	694	qʼew {кьев}	693	qʼew	693	qʼew	693	qʼäl ~ qʼel {кьаьл ~ кьел}	694	qʼel ~ qʼäl {кьел ~ кьаьл}	694	qʼelʸ	694	qʼel	694	qʼˤal	694	qʼel ~ qʼäl	694	qʼil	694	qʼel	694	qʼil	694	qʼil	694	qʼäl	694	tüxa {туьха}	695
105	short	gödäy {гоьдаьй}	-700	gödäk {гоьдаьк}	-700	kˈuːtʼa-tːu-class	-700	gʷädä	700	gʷada	700	godə {года}	700	ǯitʼa-n {джитIан}	697	ǯitʼa-n	697	ǯitʼa-nʸ	697	ǯɨk-dɨ {джыкды}	696	ǯik-dɨ {джикды}	696	ǯɨk-dɨ	696	ǯeʁe-r	696	žaqːe-f	696	ǯeqːe-f ~ žiqːe-f	696	ǯaqːi-t	696	ǯiqːe-f ~ ǯiqːä-f	696	ǯiqːˈi	696	ǯiqːˈi	696	kːʷerˈi	699	d=oːca {дōца}	698
106	snake	dizikː {дизикI}	708	dizikː {дизикI}	708	yˈaˤtʼi	-703	ilan	-701	ɣar	705	yer {йер}	702	χoče {хоче}	704	χoče	704	χočä	704	ɣar {гар}	705	ɣar {гIар}	705	ɣar	705	ilan	-701	ilan	-701	ilan	-701	ilan	-701	ilan	-701	bˈitʼ-i	706	bitʼ	706	ʁülˈäʁ	705	läħa {лаьхьа}	707
107	thin	näzik ~ näzikː {наьзик ~ наьзикI}	-716	näzikː ~ näzig {наьзикI}	-716	kʼalˈa-tːu-class	714	qʼɨl	714	qʼilːa	714	kɨ-tːi {кытти}	713	kʼɨˤwa-n ~ kʼiˤwa-n {кIыIван ~ кIиIван}	713	kʼɨˤwa-n	713	qʼˤɨwa-nʸ	713	qʼɨl-dɨ ~ qʼil-dɨ {кьил-ды}	714	qʼɨl-dɨ {кьыл-ды}	714	qʼɨl-dɨ	714	kʼelːe-r	714	kʼilːe-f	714	kʼilːe-f	714	kːu-ri-t	713	kʼilːe-f	714	čʼilːˈi	710	čʼilːˈi	710	qʼelˈečʼ	714	d=utqʼ-a {дуткъа}	712
107	thin		0		0		0		0		0		0	hɨˤkːʸe-n {гьыIккен}	711	hɨˤkːʸe-n	711	hɨkːa-nʸ	711		0	gaˤd-dɨ-dɨ {гаIддыды}	715	ged-dɨ	715	kːu-re-r	713	ikːe-f	711	ikːe-f	711		0	ikːe-f	711		0	kːu-rˈu	713	šükʼˈü	709		0
108	wind	muš {муш}	720	muš {муш}	720	hawˈa	-717	kulak	-719	kulak	-719	kulak {кулак}	-719	mɨc {мыц}	720	mɨc	720	mɨc	720	xɨbɨl ~ xɨbul {хьыбыл}	718	kulak {кулак}	-719	xɨbɨl	718	kulak	-719	tireb	722	tireb	722	kulak	-719	kulak	-719	mˈikʼ-i	721	mikʼ	721	ɣar	719	mox {мох}	721
109	worm	meq {мехъ}	727	meq {мехъ}	727	milˈiχˤu	728	kʷak	726	čič	723	čič {чич}	723	aˤbrawučʼ {аIбравучI}	725	abrawučʼe	725	bɨrqʼˤɨnʸäš	730	mulɨχˤ ~ müluχˤ ~ mulüχˤ {муьлуIх ~ мулюIх}	728	muluχˤ ~ müluχˤ {муIлуIх ~ муьлуIх}	728	muluχˤ	728	malaqʷˤ	728	maluqˤ	728	maleqʷˤ	728	müluqˤ	728	milaqʷ	728	šar	724	šar	724	šar	724	nʕäna {нIаьна}	729
109	worm		0		0		0	čič	723		0		0		0		0		0		0		0		0		0		0		0		0		0		0		0		0		0
110	year	usen {усен}	733	usen {усен}	733	sːan	732	sän	732	san	732	sən {сан}	732	sʸen {сен}	732	sʸen	732	sʸenʸ	732	sen {сен}	732	sen {сен}	732	sen	732	isː	733	is	733	is	733	is	733	is	733	yˈiz-i	734	yis	734	yis	734	šo {шо}	731
