# Supplementary material for: Towards a Formal Genealogical Classification of the Lezgian Languages (North Caucasus): Testing Various Phylogenetic Methods on Lexical Data
Source: PLoS One. 2015 Feb 26;10(2):e0116950. doi: 10.1371/journal.pone.0116950 (PMC4342261; doi:10.1371/journal.pone.0116950)
Supplement: S6 File — (NEX) [file pone.0116950.s006.nex]

#NEXUS

BEGIN DATA;
DIMENSIONS ntax=21 NCHAR=678;
FORMAT DATATYPE=STANDARD GAP=- MISSING=? interleave=no;
MATRIX

Nidzh_Udi          ????10000001000000010???????????????000100001000000100100000010000000010000000100010000010000001000100000001010010000000010010000001000001000100000001000100100000000010000000010010000000100000000101000000000100100000000???????001001001010000000100000000010100100000010100000000100???????0000100100000001001000000100000010000000011000000100010000100010?????1000000000000010110?0010000100001000000010000100000????000000011001000010000010000000000000100001000000100000100010000000000000011000000010000????0001000100100101000101000001000001000001100010000?????????00001000000000100010001000000101000000100000000000000010100000000000001100000001000?????000001???????00100000010000010
Vartashen_Udi      ????01000001000100000???????????????000100001000000100100000001000000010000000100010000010000001000100000001010010000000010010000000100001000100000001000100100000000100010000010010000000100000000101000000000101000000000???????001001001010000000100000010010100100000010100000000100???????0000101000000001001000000100000010000001001000000100010000100011001001000000000000010110?00100001000010000000100010000000100010000001001000010000010000000000000100010000100000000100010000000000001001000000010000????0001000000100101000101000001000001000001100010000?????????00001000000000100010001000000101000000100000000000000010100000000000010100000001000?????000001???????00100000010000010
Archi              000100001000100001000000000000010001001000000100000100000001000010010000000000001000000100010000001001000010???10000000001010000000001000000001000??????00100000100010000000001000010?????????100000100000000010000001000000000100100001010000000100100000000001110010000000000010010000001000010000?????100000101000000001000001000000100100001000001000010010000010100000000010000101?0001000?????0001???????????????000100000000110100000001000010000000100000100000000000011000000100000000001000010000000100000010001000000101001000011000010000001000010000100000?????????00000000100010000100001000010000010000000000001001000000100000001000000000000101000???????????0000010?????000001000100
Kryts_proper       ????00010????0001000000000001000????00011000001000100000010000000101000000000100000001000010001010000000001000100010010000000100000001000001000000001000100000001000010000000100?????0001000000001001010000001000000000001001000001000100100010000000010001000001000000001000000010010000000010100000001010000000001000000010???????0000101000000100010000001??100000000100000001000110?1000000000100010??????000010000????101000000000100?????0000010000000001001000010000000000001000010001000000000000100001000????10000000010000100001010001000000001000100011000000000000100000000101000010000001000000001000001000010000001000000001000000100000000100000001000001??????0000010?????100100000100
Alyk_Kryts         ????00010????0001000000000001000????00010000001000100000010000000101000??????????10001000001001010000000001000100010010000000100000001000001000000001000100000001000010000000100?????001000000000100101000000100000000000100100000100010010001000000001000001000100000000100000001001000???????100000000110000000001000000010???????0000101000?????1000000001???????0000100000001000110?1000000000100010??????000001000????101000000000100?????0000010010000000001000010000000001000000010001000000000000001001000????100000000100001000010100010000010000001000100100000000001000000001010000100000010000000010000010000100000000010000100000000100000001000000010000010010000000010?????100000000100
Budukh             ????00010????0000001000000000010????00010000001000100000010000000101000?????????????????00100010100000010000001010000100000001000000010000010000000010001000000010???????????100??????????????00010010000011000000000010000???????100010010001000000001000001000100000010000000001001000???????10000000100100000000100000001000000100000101000?????0010000001???????0001000000001000110?0000100?????0010??????000100000????000011000000100?????010000000000000100100000000001000100000001000100000000???????001000????100000001101001000010100010000000010001000010000000000000100000001000000100000010000000010000010?????????100000000010000000100000000001000010000011000000000100?????100000000100
Mishlesh_Tsakhur   001000100????000000010000010000001000010000100000101000000100??????1000000010000000010000000100100000001000001001000000001000000101000000100000000000100100000001000000000001100?????010000000000100100101000000000000010001000000100001????01000000001000100000101000100000001000001000000000110000100000000100000001???????01000000100000010100000000100010??100000000010001000000110?0010000001001000??????000010000????100000000010000?????001000000100000001000000000100000100000100000000001000???????000001????00001001000101000110010001000100000000100011000000000010000000010001000100000001000010000100000000010000000010000010000000001000000000001010001000010000001010000100001000000100
Mikik_Tsakhur      001000100????0000000100000100000????0010000100000101000000100??????1000000100000000010000000100100000001000001001000000001000000100001000100000000000100100000001000010000000100?????010000000000100100101000000000000010001000000100001000101000000001000100000101000100000001000001000000000110000100000000100000001???????01000000100000010100000000100010??10000000001001100000??10?0010000001001000??????000010000????100000000010000?????001000000100000000100000000100000100000100000000001000???????000001????00001001000101000010110001000100000000100011000000000010000000010001000100000001000010000100000000010000000010000010000000001000000000001010001000010000001010000100001000000100
Gelmets_Tsakhur    ????00100????1000000000000100000????0010000100000101000000100??????1000000010000000010000000100100000001000001001000000001000000100001000100000000000100100000001000000000001100?????0100000000001001000010000000000000100010000001000010001010000000010001000001000001000000010000010000000001?????100000000100000001???????01000000100000010100000000100010??100000000010001000000110?0010000001001000??????000000010????100000000010000?????001000000001000000100000000100000100000100000000001000???????000001????0000100????????00110010001000100000000100010000000000010000000010001000000000001000010000100000000010000000000000110000000001000000000001010001000010000001010000100000000010100
Mukhad_Rutul       10000001010001000000000000010000????100000000001010010000100000001010000000100000000010000001001100000010000???00000100001000100000001000001000010000010100000001000000100000100?????100000000000100101000000000100010000000010000100001010000100000001000100000101000100000100000001000000010010000000100000100000010000000100001000000100010100000000100001??010000000000100100000110?00100000001000100010000000001001010010000000001000100000100000000000101001000000010000001000001000000000000100000010000001010000100000001001000000110001000010000000100011000001000000000000000100000011000001000110000100000100000010000010000000001000001000000001000001010000001000000001010000000001000100
Ixrek_Rutul        1000000101000????????00001000000????100000000001010010000100000001010000000100000000010000001001100000010000???000001000010001000000010000010000100000101000?????????????????100?????100000000000100101000000000100010000000010000100001100000100000001000100000101000100000100000001000000010010100000100000100000010000000100001000000100010100000000100001??010000001000000100000110?0010000000100010001000000010000????010000000001000?????01000000000001000010000000100000010000010000000000001000000100000010100001000000010010001100100010000100000001000110000010000000000000001010000100000010001100001000001000000100000000001000010000010000000010000010100000010000000011?????000001000100
Luchek_Rutul       ????000101000????????00000010000????100000000001010010000100000001010000000100000000010000001001100000010000???000001000010001000000010000010000100000101000??????00000100000100?????1000000000001001010000000001??????????0010000100001100000100000001000100000110000100000100000001000000010010000000100000100000010000000100001000000100010100000000100001??01000000000010010000??10?0010000000100010001000000000100????010000000001000?????0100000??????????01000000010000001000000100000000000100000001000001????0010000????????00000110010000010000000100011000001000000000000000100010010000001000110000110000000000010000000000100001000001000000010000001010000001000000001110000000001000100
Koshan_Aghul       ????00010001000010000000100000001000000100010000010000001000000001001000000010000???????0000100000010010001001001000000100000010000000100000100000010000100001000000000000010100?????0000000010000101011000000000001000000000010001000010100000000100001000010001010000001001000000001001000000110000001000010000010000001000???????0000100010100001000000001??100000100000000100000110?0100000000100010000100100000001????000000101000001?????0000001??????????01100001000000001000100000000100000000010000000100????00000100001001001000110001000000100000100000000010010000000100000001000000000000001010000100010000100000000100000000000100000010000001000001010000??????0000110?????000001000010
Keren_Aghul        ????0001001000001000000000000100????000100010000010000010000000001010000000010000???????00000100000010000010???0100000000010000100000100000010000000001010000000100000000010010001000000010000000010??0100000000000100000000000010100001010000100000010000001000100000000100100000000100000001010000000100001000001000??????????????0000100010100000010000001??100000100000000100000110?0010000000100010000100000010000????010000001001000?????0100000000100000000100000000001001000001000000010000000001000000010????00000100001001000000110001000000100000101000000100000100000000000101000000100000001010000100010000000100000100000000000100000100000100000001010000??????001001000001000001000010
Gequn_Aghul        ????0001000100001000001000000000?????????0010000010000010000000001010000000010000???????000001000001001000100100100000000010001000000010000110000000001010000000100000001000010001000?????????000010101100000000000100000000000010100001010000100000010000001000100000000100100000000100000001010000000100001000001000??????????????0000100010100001000000001??100000100000000100000110?0010000000100010000100000010000????010000001001000?????0100000000001000001000000000001001000001000000010000000001000000010????00000100001001000000110001000000100001000100000010010000000000001001000000100000001010000100010000000100000100000000000100010010000001000001010000??????001001000001000001000010
Fite_Aghul         ????0001000100001000000100000000?????????00100000100000100000000010????000001000000100000000010000001000001001001000000000100100000000100000100000000010100000001000000010000100??????????????0000101011000000000001000000000000101000010100????????0001000010001000000001001000000000100100000?????000100001000001000??????????????0000100010100001000000001??100000010000000100000110?0010010000100010000100101000000????011000000001000?????0100000??????????00100000000001001000???????00000000100001000000010????00000010001001000000110001000000101000100000001000000001000000000101000000100000001010000100010000000100000100000000000100000010000101000001010000??????0000100?????000001000010
Aghul_proper       ????0001000100001000001000000000????000100010000010000010000000001010000000010000???????000001000000101000100100100000000010010000000010000110000000001010000010000000001000010001000100000000000010101100000000000100000000000010100001010000100000000100001000100000000100100000000100010000010000000100010000001000??????????????0000100010100001000000001??100000100000000100000110?0010000000100010000100000010000????010000001001000?????0100000000100000000100000000001001000001000000010000000001000000010????000001000010010000001100010000001000010001000000100001000000000001010000001000000010100001000100000001000001000000000001000000100????????001010000??????0010010?????000001000010
Northern_Tabasaran ????0001000100001000000100000000????0001000100000100010010000000010100010000000000010000001000000100010001000100100000001001000000000010001010000000000110000001000001000000010010000010000000000010??1110000000000100000000010000100001010000010000001000001000011000001000010000000010001000010000000100001000010000100000010000000000100010100000001000100??100000001000000100000110?0000010000100010100000000010000????000000101001000?????100000000000100000100000000000100100000010000000010000000100000001010000000010000100101100000100100100000000010010100000?????????1000000000110000000000001000001110000010000000000001000000100000100010000001000001010000000100010000000010010000000001
Southern_Tabasaran ????0001000100001000000100000000????00010001000001010000010000000101000010000000010000000010000001000100010001001000000010000100000000100010000000??????10000001001000000000010010000010000000000010100100000000000100000000010000100001010000010000001000001000011000001000010000000010001000010000000100001000010000???????10000000000100010100000001000100??100000001000000100000110?0000010000100010100000000010000????000000101000001?????1000000000100000001000000000001001000000001000001000000001000000010????0000010000100101100000100100100000000010010100000?????????0010000000110000000000001000001100010000001000000000100000100000000010001001000001010000000100010010000010010000000001
Gyune_Lezgi        ????0001010000000010010000000000????0001010000000100010001000001000001000100000001000000000100000000110100101000010000000100000100000010000000010100010000010000010100000000010000001000000100010000100000001000000000001000000010100001010000000001000010001000100000100100000100100000000001000010000100001000001000??????????????0000100001?????1000000001??100000000100000000101010?0000010000010010000001010000000????100000000001000000100100000000100000010000000100000001000001000000000000100001000000010???????????0101100000000110010000000001000101000000000100000000001000001000000000001000100001100000100000001000010000000100010000000000100000001000010001000100001001000010000000001
Outgroup_Chechen   010000100010001000000001000000000010010000100000100000000000100000110000000000010000001001000001000000001000???0000100100000000001000001100000000010000001000000100000000001010000100000000010001000100001000000000000000010000001010100010000001000000001000100100001000001000000000001000100001000000011000000100000010000000000011000000100000010000011000??00010000000100000100101010000001010000100010000000010000????000100000000010001000001000100000010000010100000000000010000000110000000000000001100000001001000000001100010000000101000000000110000001000000001000000000100000000000000110010000100010100001000000000000010000010001000000001000000000100100000010000100000010000000101000
;
end;


begin MrBayes;
log start file=output.txt replace;
outgroup Outgroup_Chechen;
lset rates=gamma;
showmodel;
mcmcp ngen=5000000 printfreq=10000 samplefreq=500 nruns=4 nchains=4 savebrlens=yes;
mcmc; 
set nowarnings=yes; 
sumt relburnin=yes burninfrac=0.25; 
sump relburnin=yes burninfrac=0.25;

end;
