# Supplementary material for: Towards a Formal Genealogical Classification of the Lezgian Languages (North Caucasus): Testing Various Phylogenetic Methods on Lexical Data
Source: PLoS One. 2015 Feb 26;10(2):e0116950. doi: 10.1371/journal.pone.0116950 (PMC4342261; doi:10.1371/journal.pone.0116950)
Supplement: S7 File — (XLSX) [file pone.0116950.s007.xlsx]

## Sheet: Sheet1
LANGUAGE	Nidzh_Udi	Vartashen_Udi	Archi	Kryts_proper	Alyk_Kryts	Budukh	Mishlesh_Tsakhur	Mikik_Tsakhur	Gelmets_Tsakhur	Mukhad_Rutul	Ixrek_Rutul	Luchek_Rutul	Koshan_Aghul	Keren_Aghul	Gequn_Aghul	Fite_Aghul	Aghul_proper	Northern_Tabasaran	Southern_Tabasaran	Gyune_Lezgi	Outgroup_Chechen
Nidzh_Udi	1.00	0.87	0.20	0.09	0.10	0.13	0.22	0.21	0.21	0.16	0.17	0.14	0.20	0.20	0.21	0.19	0.21	0.17	0.16	0.13	0.09
Vartashen_Udi		1.00	0.20	0.09	0.10	0.10	0.21	0.21	0.20	0.15	0.16	0.14	0.19	0.19	0.20	0.20	0.20	0.17	0.15	0.13	0.10
Archi			1.00	0.24	0.24	0.21	0.20	0.23	0.21	0.23	0.21	0.20	0.20	0.25	0.25	0.18	0.22	0.23	0.21	0.18	0.09
Kryts_proper				1.00	0.86	0.76	0.28	0.30	0.29	0.43	0.42	0.40	0.31	0.37	0.34	0.35	0.34	0.31	0.31	0.30	0.13
Alyk_Kryts					1.00	0.70	0.28	0.30	0.30	0.43	0.42	0.43	0.33	0.35	0.36	0.36	0.36	0.28	0.30	0.33	0.13
Budukh						1.00	0.29	0.31	0.29	0.45	0.44	0.43	0.29	0.34	0.32	0.34	0.32	0.30	0.35	0.29	0.13
Mishlesh_Tsakhur							1.00	0.96	0.92	0.43	0.46	0.40	0.29	0.32	0.33	0.31	0.32	0.28	0.30	0.25	0.13
Mikik_Tsakhur								1.00	0.92	0.44	0.46	0.42	0.31	0.33	0.34	0.31	0.32	0.29	0.30	0.25	0.14
Gelmets_Tsakhur									1.00	0.44	0.47	0.42	0.28	0.29	0.30	0.29	0.28	0.23	0.25	0.22	0.11
Mukhad_Rutul										1.00	0.94	0.94	0.41	0.47	0.49	0.49	0.49	0.35	0.37	0.34	0.11
Ixrek_Rutul											1.00	0.91	0.41	0.48	0.51	0.48	0.51	0.38	0.39	0.33	0.10
Luchek_Rutul												1.00	0.37	0.43	0.44	0.44	0.47	0.34	0.34	0.33	0.10
Koshan_Aghul													1.00	0.65	0.74	0.71	0.72	0.52	0.53	0.33	0.09
Keren_Aghul														1.00	0.84	0.81	0.85	0.48	0.47	0.42	0.10
Gequn_Aghul															1.00	0.82	0.91	0.55	0.53	0.38	0.10
Fite_Aghul																1.00	0.87	0.55	0.55	0.44	0.10
Aghul_proper																	1.00	0.52	0.53	0.39	0.09
Northern_Tabasaran																		1.00	0.88	0.30	0.12
Southern_Tabasaran																			1.00	0.33	0.13
Gyune_Lezgi																				1.00	0.08
Outgroup_Chechen																					1.00
