# Supplementary material for: Towards a Formal Genealogical Classification of the Lezgian Languages (North Caucasus): Testing Various Phylogenetic Methods on Lexical Data
Source: PLoS One. 2015 Feb 26;10(2):e0116950. doi: 10.1371/journal.pone.0116950 (PMC4342261; doi:10.1371/journal.pone.0116950)
Supplement: S8 File — (TXT) [file pone.0116950.s008.txt]

BEGIN Distances;
DIMENSIONS ntax=21;
FORMAT labels=left diagonal triangle=both;
MATRIX
[1] 'Nidzh_Udi'            0.0 0.052459016 0.28057554 0.3140351 0.31016043 0.30576923 0.2712766 0.27561837 0.26486486 0.29666665 0.29911503 0.30127043 0.28596804 0.2732049 0.28113878 0.2895238 0.27886322 0.29617304 0.29661018 0.30584192 0.30578512
[2] 'Vartashen_Udi'        0.052459016 0.0 0.28672567 0.31652173 0.31194296 0.31730768 0.27768013 0.27845883 0.26964286 0.30213463 0.3 0.3057554 0.29225352 0.27604166 0.28395063 0.28867924 0.28169015 0.29867986 0.30252102 0.30834752 0.30491802
[3] 'Archi'                0.28057554 0.28672567 0.0 0.2614035 0.26151013 0.2730845 0.27450982 0.2665474 0.2591912 0.27257526 0.28368795 0.2756052 0.2798574 0.25399646 0.2625 0.28219697 0.27289048 0.27210885 0.27633852 0.28495574 0.3034826
[4] 'Kryts_proper'         0.3140351 0.31652173 0.2614035 0.0 0.052188553 0.09647495 0.24623115 0.24040067 0.23809524 0.20226537 0.2074199 0.2108014 0.24668874 0.21594684 0.23102866 0.22968198 0.23205343 0.24754098 0.24540901 0.24584718 0.2880259
[5] 'Alyk_Kryts'           0.31016043 0.31194296 0.26151013 0.052188553 0.0 0.110091746 0.25 0.24394463 0.2345679 0.2043551 0.20979021 0.20614828 0.23743501 0.21913044 0.22614841 0.22634508 0.22552447 0.25466892 0.24913494 0.23720136 0.28643215
[6] 'Budukh'               0.30576923 0.31730768 0.2730845 0.09647495 0.110091746 0.0 0.24859813 0.24581006 0.23574145 0.2021858 0.21121496 0.20792079 0.25519848 0.22770399 0.24288425 0.23732251 0.24236642 0.25323474 0.23584905 0.25235406 0.29143897
[7] 'Mishlesh_Tsakhur'     0.2712766 0.27768013 0.27450982 0.24623115 0.25 0.24859813 0.0 0.017828202 0.029900333 0.2012987 0.19453925 0.21302816 0.25 0.2322034 0.23924269 0.24408014 0.24054983 0.25827813 0.24666667 0.26342282 0.28870967
[8] 'Mikik_Tsakhur'        0.27561837 0.27845883 0.2665474 0.24040067 0.24394463 0.24581006 0.017828202 0.0 0.034768213 0.19902913 0.19897959 0.20979021 0.24570447 0.22972973 0.23670669 0.24500908 0.24143836 0.25577557 0.2475083 0.26421404 0.2880259
[9] 'Gelmets_Tsakhur'      0.26486486 0.26964286 0.2591912 0.23809524 0.2345679 0.23574145 0.029900333 0.034768213 0.0 0.19402985 0.18499127 0.20282187 0.24518389 0.23063684 0.23776224 0.24036697 0.2425829 0.26386556 0.25211507 0.26064736 0.28524047
[10] 'Mukhad_Rutul'         0.29666665 0.30213463 0.27257526 0.20226537 0.2043551 0.2021858 0.2012987 0.19902913 0.19402985 0.0 0.028846154 0.03156146 0.21440262 0.18962723 0.19008264 0.19022688 0.18811882 0.23787168 0.23076923 0.232 0.3019727
[11] 'Ixrek_Rutul'          0.29911503 0.3 0.28368795 0.2074199 0.20979021 0.21121496 0.19453925 0.19897959 0.18499127 0.028846154 0.0 0.040955633 0.221843 0.19250426 0.19304349 0.19890511 0.18932875 0.2364532 0.22895622 0.23898305 0.30929488
[12] 'Luchek_Rutul'         0.30127043 0.3057554 0.2756052 0.2108014 0.20614828 0.20792079 0.21302816 0.20979021 0.20282187 0.03156146 0.040955633 0.0 0.2322357 0.20418848 0.20855615 0.20779221 0.19928825 0.24027073 0.2413793 0.2361111 0.30232558
[13] 'Koshan_Aghul'         0.28596804 0.29225352 0.2798574 0.24668874 0.23743501 0.25519848 0.25 0.24570447 0.24518389 0.21440262 0.221843 0.2322357 0.0 0.13122924 0.10286678 0.1142355 0.11352254 0.18242122 0.17567568 0.24369748 0.30569106
[14] 'Keren_Aghul'          0.2732049 0.27604166 0.25399646 0.21594684 0.21913044 0.22770399 0.2322034 0.22972973 0.23063684 0.18962723 0.19250426 0.20418848 0.13122924 0.0 0.059210528 0.076241136 0.054187194 0.19086461 0.18616144 0.20327869 0.2926045
[15] 'Gequn_Aghul'          0.28113878 0.28395063 0.2625 0.23102866 0.22614841 0.24288425 0.23924269 0.23670669 0.23776224 0.19008264 0.19304349 0.20855615 0.10286678 0.059210528 0.0 0.07557118 0.035 0.1744186 0.17892976 0.22628951 0.30163935
[16] 'Fite_Aghul'           0.2895238 0.28867924 0.28219697 0.22968198 0.22634508 0.23732251 0.24408014 0.24500908 0.24036697 0.19022688 0.19890511 0.20779221 0.1142355 0.076241136 0.07557118 0.0 0.05882353 0.17345133 0.171123 0.20744681 0.30017453
[17] 'Aghul_proper'         0.27886322 0.28169015 0.27289048 0.23205343 0.22552447 0.24236642 0.24054983 0.24143836 0.2425829 0.18811882 0.18932875 0.19928825 0.11352254 0.054187194 0.035 0.05882353 0.0 0.18242122 0.17529215 0.22093023 0.30278233
[18] 'Northern_Tabasaran'   0.29617304 0.29867986 0.27210885 0.24754098 0.25466892 0.25323474 0.25827813 0.25577557 0.26386556 0.23787168 0.2364532 0.24027073 0.18242122 0.19086461 0.1744186 0.17345133 0.18242122 0.0 0.053968254 0.25121555 0.29968944
[19] 'Southern_Tabasaran'   0.29661018 0.30252102 0.27633852 0.24540901 0.24913494 0.23584905 0.24666667 0.2475083 0.25211507 0.23076923 0.22895622 0.2413793 0.17567568 0.18616144 0.17892976 0.171123 0.17529215 0.053968254 0.0 0.24306688 0.29411766
[20] 'Gyune_Lezgi'          0.30584192 0.30834752 0.28495574 0.24584718 0.23720136 0.25235406 0.26342282 0.26421404 0.26064736 0.232 0.23898305 0.2361111 0.24369748 0.20327869 0.22628951 0.20744681 0.22093023 0.25121555 0.24306688 0.0 0.30793652
[21] 'Outgroup_Chechen'     0.30578512 0.30491802 0.3034826 0.2880259 0.28643215 0.29143897 0.28870967 0.2880259 0.28524047 0.3019727 0.30929488 0.30232558 0.30569106 0.2926045 0.30163935 0.30017453 0.30278233 0.29968944 0.29411766 0.30793652 0.0
;
END; [Distances]
